# Supplementary material for: Preterm Birth Increases Susceptibility to Hyperglycemia‐Induced Kidney Injury With Sex‐Specific Differences in Structural and Molecular Responses
Source: Endocrinol Diabetes Metab. 2026 Apr 20;9(3):e70223. doi: 10.1002/edm2.70223 (PMC13095165; doi:10.1002/edm2.70223)
Supplement: Supplementary file 2 — Table S1: Reagents and resources. Table S2: Bulk RNA‐seq sequencing statistics. Table S3: qRT‐PCR Primers. Table S4: A list of DEGs between T‐ND and PT‐D females. Table S5: A list of DEGs between T‐D and PT‐D females. Table S6: A list of DEGs between T‐ND and T‐D females. Table S7: A list of DEGs between PT‐ND and PT‐D females. [file EDM2-9-e70223-s002.xlsx]

## Sheet: Supplementary Table 1
Supplementary Table 1: Reagents and resources
REAGENT or RESOURCE	SOURCE	IDENTIFIER	DILUTION / DOSE	WHAT WAS IT USED FOR
Antibodies
Biotinylated Lotus lectin	Vector Laboratories, Burlingame, CA, USA	Cat# B1325	01:50:00	Lotus lectin stain
Rabbit Anti-Wilms Tumor 1 (WT1) antibody	ThermoFisher Scientific, Waltham, MA, USA	Cat# MA5-32215	1:50	Podocyte density and glomerular area assesment
Donkey anti-rabbit secondary antibody	Jackson Labs, West Grove, PA, USA	Cat#711-545-152	1:150	Podocyte density and glomerular area assesment
Synaptopodin (Mouse Anti-Synaptopodin)	Acris Antibodies, Rockville, MD, USA	Clone G1D4, Cat# BM5086	1:20	Podocyte density and glomerular area assesment
Donkey anti-mouse secondary antibody	Jackson Labs, West Grove, PA, USA	Cat#715-165-151	1:150	Podocyte density and glomerular area assesment
Polyclonal Rabbit anti‑Mouse REN / Renin 1	LSBio, Seattle, WA	Cat# aa110-221	1:500	Renin stain
Chemicals, peptides, and recombinant proteins
Acepromazine maleate	Henry Schein Animal Health	Cat# NDC: 11695-0079-8	75 mg/mL	To reduce the risk of neglect and cannibalization by foster mice
Streptozotocin	Zanosar Teva Pharmaceuticals, Irvine, CA	Cat# NDC 0703-4636-01	50 mg/kg per injection	Induction of hyperglycemia
Cationic fettitin	Sigma Aldrich, St. Louis, MO	Cat# F7879	5.75 mg/100 g BW	CFE-MRI
Tribromoethanol	Sigma Aldrich, St. Louis, MO	Cat# T48402-5G	N/A	Sedation
Dulbecco's Phosphate Buffered Saline (DPBS)	Gibco	Cat# 14190144	N/A	Perfusion
Buffered formalin	Sigma Aldrich, St. Louis, MO	Cat# 252549-4X100ML	0.04	Fixation
Fluorescein isothiocyanate isomer	Sigma Aldrich, St. Louis, MO	Cat# 46951-250MG-F	7.5 mg/100 g BW	GFR measurement
RNAlaterTM Stabilization Solution	Thermo Fisher Scientific, Waltham, MA	Cat# AM7020	N/A	RNA storage
TRIZOL	InvitrogenTM	Cat# 15596018	N/A	RNA extraction
RNeasy MinElute Cleanup Kit	Qiagen	Cat# 74204	N/A	RNA extraction
RNase-Free DNase Set	Qiagen	Cat# 79254	N/A	RNA extraction
Periodic Acid Schiff (PAS) Stain Kit	Abcam	Cat# ab150680	N/A	Histological assesement
Mayer′s Hematoxylin Solution	Sigma Aldrich, St. Louis, MO	Cat# MHS32-1L	N/A	Counterstain
VECTASTAIN® Elite® ABC-HRP Kit, Peroxidase	Vector®	Cat# PK-6100	N/A	Lotus lectin, WT1 stain
Methylene Blue solution	Sigma Aldrich, St. Louis, MO	Cat# 03978-250ML	N/A	Lotus lectin, WT1 stain
Vector Laboratories, Avidin/Biotin Blocking Kit	Vector®	Cat# SP-2001	N/A	WT1 stain
Citrate buffer	Thermo Fisher Scientific, Waltham, MA	Cat# 005000	0.1	Antigen retrieval
Goat serum	Sigma Aldrich, St. Louis, MO	Cat# G9023-5ML	0.1	Immunohistochemistry
Urea Nitrogen (BUN) Colorimetric Detection Kits	Arbor Assays, Washtenaw County, MI	Cat# K024-H1	N/A	BUN measurement
Experimental models: Organisms/strains
Mouse: CD1	Charles River Laboratory (Wilmington, MA, USA)	N/A	N/A	All experiments
Softwares
MPD Studio	Mannheim Pharma and Diagnostics, Amtsgericht Mannheim, Germany	N/A	N/A	GFR measurement
Fiji, Matlab	The Mathworks, Natick, MA	N/A	N/A	CFE-MRI analysis
3D Slicer	https://www.slicer.org	N/A	N/A	CFE-MRI analysis
Python	Python Software Foundation, https://www.python.org/	N/A	N/A	CFE-MRI analysis
Amira Software	Thermo Fisher Scientific, Waltham, MA & Zuse Institute Berlin (ZIB), Germany	N/A	N/A	Kidney microstructure assesment
R	version 4.0.2	N/A	N/A	RNA-seq analysis
R	version 4.4.1	N/A	N/A	Histological sex differences assesement
CellRanger	10x Genomics, Inc., CA, USA	N/A	N/A	RNA-seq analysis
Primer3Plus	https://www.primer3plus.com/	N/A	N/A	qRT-PCR
BioRender	BioRender, ON, Canada	N/A	N/A	Figure creation
Other
MediBeacon device	Mannheim, Germany	N/A	N/A	GFR measurement
NanoDrop One/OneC Microvolume UV-Vis spectrophotometer	Thermo Fisher Scientific, Waltham, MA	N/A	N/A	RNA concentration assesment
NEBNext® Ultra™ RNA Library Prep Kits (non-directional)	Illumina	N/A	N/A	RNA-seq
NovaSeq 6000 S4 Flowcell	Illumina	N/A	N/A	RNA-seq
High-Capacity cDNA Reverse Transcription Kit	Thermo Fisher Scientific, Waltham, MA	N/A	N/A	qRT-PCR
CFX Opus 384 Real-Time PCR System with iTaq™ Universal SYBR® Green Supermix	BIO-RAD Laboratories, Inc., Hercules, CA	N/A	N/A	qRT-PCR
Grundium Ocus with a 20x objective	© Grundium Ltd 2019	N/A	N/A	ATG assesment
Microscope Leica Microsystems CMS	Leica DM1000 LED	N/A	N/A	Histological assesement
Digital camera	Leica DMC6200	N/A	N/A	Histological assesement
9.4T MRI	Bruker (Billerica, MA)	N/A	N/A	CFE-MRI

## Sheet: Supplementary Table 2
Supplementary Table 2: Bulk RNA-seq sequencing statistics
Sample name	Sex	Group	Treatment	A260/A280	RNA integrity number	RNA concentration (ng/ul)	Replicate	Number of input reads	Uniquely mapped reads %	Uniquely mapped reads number	Average mapped length
D23a	Female	term	control	1.92	8.2	88	1	21843205	0.8627	18843991	298.02
D24a	Female	term	control	1.94	8.2	103	2	28426727	0.8611	24479605	298.15
D25	Female	term	control	2.08	6.3	8	3	23307272	0.8876	20687163	297.91
D26	Female	term	control	2.01	6.8	11	4	22630723	0.8796	19905268	298.01
D27a	Female	term	STZ	1.89	7.3	89	1	23078894	0.8476	19561689	297.86
D28	Female	term	STZ	2.07	6.5	9	2	21639391	0.8668	18757537	297.66
D29	Female	term	STZ	2.08	6.4	13	3	37671740	0.8484	31960111	298.25
D30	Female	term	STZ	2.1	7.5	6	4	26216174	0.8139	21337275	297.83
D31	Female	e19	control	2.11	6.8	6	1	25179976	0.8561	21557455	297.9
D32a	Female	e19	control	1.92	7.6	119	2	23851509	0.8513	20305498	297.8
D33	Female	e19	control	2.1	7.2	6	3	24908672	0.8561	21325044	298
D35a	Female	e19	STZ	1.97	5.9	78	2	28455342	0.8322	23681019	297.95
D36	Female	e19	STZ	2.09	7.8	9	3	34192185	0.861	29437832	298.39
D37	Female	e19	STZ	2.1	7.8	5	4	30134766	0.876	26396782	297.9

## Sheet: Supplementary Table 3
Supplementary Table 3: qRT-PCR Primers
Primer name	Primer sequence
Hmox1_Forward	AGGCTAAGACCGCCTTCC
Hmox1_Reverse	CCATCTGTGAGGGACTCTGG
Notch1_Forward	TACGAATGTGCCTGTGAACC
Notch1_Reverse	ATGCCATCCTCACAAGTGC
Nos3_Forward	CTAGAGCACGAGGCACTGG
Nos3_Reverse	GTACGGGCCTGACATTTCC
Gapdh_Forward	CATCACTGCCACCCAGAAGACTG
Gapdh_Reverse	ATGCCAGTGAGCTTCCCGTTCAG

## Sheet: Supplementary Table 4
Supplementary Table 4: A list of DEGs between T-ND and PT-D females
Ensemble ID	base Mean	log2-Fold Change	lfcSE	stat	p-value	FDR adjusted p-value	Gene symbol
ENSMUSG00000025912.17	28.7245	-1.42998	0.460527	-3.10508	0.00190226	0.0187948	Mybl1
ENSMUSG00000016918.16	107.381	-1.67352	0.342844	-4.88128	1.05398449771359e-06	7.98645e-05	Sulf1
ENSMUSG00000032719.5	26.6785	1.89038	0.417167	4.53148	5.85717841421408e-06	0.000299655	Sbspon
ENSMUSG00000042686.6	26.5233	1.52307	0.413765	3.681	0.000232319	0.00433017	Jph1
ENSMUSG00000067780.4	64.5428	-1.56399	0.40775	-3.83566	0.000125227	0.0028371	Pi15
ENSMUSG00000041872.10	20.2289	1.83088	0.675495	2.71044	0.0067195	0.0445752	Il17f
ENSMUSG00000067736.3	25.8016	-1.32778	0.480217	-2.76496	0.005693	0.0396553	Gm10222
ENSMUSG00000037447.17	224.618	-1.10801	0.408436	-2.71281	0.00667144	0.0443308	Arid5a
ENSMUSG00000026121.14	415.659	-1.01707	0.303925	-3.34645	0.000818538	0.0105573	Sema4c
ENSMUSG00000026077.16	81.6646	-1.55858	0.378045	-4.12274	3.74393333014168e-05	0.00122035	Npas2
ENSMUSG00000085894.2	22.9031	-1.94477	0.601053	-3.2356	0.00121387	0.0138506	NA
ENSMUSG00000026073.14	34.3003	-1.55697	0.437147	-3.56166	0.000368519	0.00599966	Il1r2
ENSMUSG00000026068.12	27.0743	-2.44727	0.581435	-4.20901	2.56487014161055e-05	0.000913818	Il18rap
ENSMUSG00000026062.13	655.842	1.03223	0.150648	6.85197	7.28405216526139e-12	4.83017e-09	Slc9a2
ENSMUSG00000060424.16	138.571	1.04472	0.385968	2.70676	0.00679436	0.044945	NA
ENSMUSG00000097063.5	46.6495	1.05332	0.334718	3.14688	0.00165023	0.0170369	NA
ENSMUSG00000100213.2	28.6994	-1.44869	0.404341	-3.58284	0.000339876	0.00563985	NA
ENSMUSG00000043629.13	35.4521	1.10365	0.388857	2.83818	0.00453715	0.0341743	1700019D03Rik
ENSMUSG00000087022.6	35.1639	2.06618	0.566403	3.6479	0.000264393	0.00471318	9130024F11Rik
ENSMUSG00000079550.10	40.3484	-1.35463	0.40621	-3.3348	0.000853594	0.0108132	Mpp4
ENSMUSG00000052062.15	219.798	-1.01231	0.221718	-4.56573	4.97748146334814e-06	0.000262437	Pard3b
ENSMUSG00000100426.3	7.4899	3.91426	1.44107	2.71622	0.00660321	0.0440465	Gm4208
ENSMUSG00000026193.16	858.003	-1.20502	0.251366	-4.79386	1.63601246328513e-06	0.000113279	Fn1
ENSMUSG00000101211.3	28.2812	2.50799	0.938215	2.67315	0.00751427	0.0480896	Gm28818
ENSMUSG00000026180.9	56.3684	-2.32483	0.540936	-4.2978	1.72504149998939e-05	0.000667008	Cxcr2
ENSMUSG00000026173.16	53.4152	-1.97724	0.324719	-6.08907	1.1356702168676e-09	3.26335e-07	Plcd4
ENSMUSG00000006542.14	468.61	-1.20837	0.362215	-3.33605	0.00084979	0.0107888	Prkag3
ENSMUSG00000006538.13	467.049	1.34221	0.395065	3.39743	0.000680208	0.00921414	Ihh
ENSMUSG00000026205.9	549.586	1.19773	0.321892	3.7209	0.000198515	0.00390262	Slc23a3
ENSMUSG00000026249.11	887.205	-1.3885	0.269497	-5.1522	2.57452655591907e-07	2.65862e-05	Serpine2
ENSMUSG00000038608.16	102.967	-1.09167	0.303886	-3.59239	0.000327661	0.00548466	Dock10
ENSMUSG00000026149.3	10.4956	-3.11585	0.971088	-3.20862	0.00133374	0.0147878	Tm4sf20
ENSMUSG00000026166.15	61.171	-5.53913	1.29628	-4.27309	1.92781935260349e-05	0.000731628	Ccl20
ENSMUSG00000026288.15	155.241	-1.28282	0.213669	-6.00378	1.92772272857907e-09	5.27553e-07	Inpp5d
ENSMUSG00000090145.8	43.6939	-1.3778	0.335829	-4.10268	4.08384326793734e-05	0.00131592	Ugt1a6b
ENSMUSG00000099848.2	149.118	2.0261	0.534418	3.79123	0.000149901	0.00319857	NA
ENSMUSG00000026301.17	12.4375	4.22648	0.98073	4.30953	1.63604882632531e-05	0.000645088	Iqca1
ENSMUSG00000100850.2	55.9131	2.69815	0.588455	4.58514	4.53678259635537e-06	0.000244864	4930434B07Rik
ENSMUSG00000097251.3	18.7355	1.43906	0.51117	2.81523	0.0048742	0.0357448	5033417F24Rik
ENSMUSG00000034159.13	115.208	1.57973	0.377858	4.18076	2.90533152506056e-05	0.00101194	Mab21l4
ENSMUSG00000089706.9	42.6555	-1.06126	0.311107	-3.41122	0.000646736	0.00894176	B230216N24Rik
ENSMUSG00000037035.6	458.477	-1.56974	0.464565	-3.37894	0.000727658	0.00964301	Inhbb
ENSMUSG00000009772.16	4131.25	1.1926	0.300487	3.96889	7.2208159715838e-05	0.00194547	Nuak2
ENSMUSG00000100658.3	40.1258	-1.37468	0.371405	-3.70129	0.000214504	0.00408196	F730311O21Rik
ENSMUSG00000051998.15	15.3781	-1.85538	0.639298	-2.90222	0.0037053	0.029945	Lax1
ENSMUSG00000064246.11	75.0112	-2.08025	0.512591	-4.05829	4.94326250737682e-05	0.00148998	Chi3l1
ENSMUSG00000041801.6	211.664	-1.88071	0.22423	-8.38742	4.96923986752517e-17	7.13956e-14	Phlda3
ENSMUSG00000041642.19	38.0742	-2.05706	0.391536	-5.25383	1.48970170835249e-07	1.7354e-05	Kif21b
ENSMUSG00000026395.17	212.197	-1.09273	0.253006	-4.319	1.56737818014969e-05	0.000625536	Ptprc
ENSMUSG00000026360.10	844.249	-1.01175	0.289876	-3.49027	0.000482525	0.0072784	Rgs2
ENSMUSG00000026480.13	65.9204	-1.08279	0.327208	-3.30918	0.000935711	0.0115812	Ncf2
ENSMUSG00000026479.14	654.505	-1.27511	0.337977	-3.77276	0.000161452	0.00337013	Lamc2
ENSMUSG00000026478.15	1135.89	-1.02995	0.204439	-5.03796	4.70528962316848e-07	4.3151e-05	Lamc1
ENSMUSG00000066797.7	32.3125	-1.171	0.429288	-2.72778	0.00637628	0.0430943	Zfp648
ENSMUSG00000060985.16	178.641	-1.26844	0.234968	-5.39835	6.72557144663576e-08	9.15879e-06	Tdrd5
ENSMUSG00000073530.12	14.0602	-1.41312	0.526658	-2.68319	0.00729241	0.0471432	Pappa2
ENSMUSG00000026725.18	102.659	1.56575	0.571066	2.74181	0.00611014	0.041787	Tnn
ENSMUSG00000026581.15	61.0286	-1.29088	0.34744	-3.71541	0.000202878	0.0039568	Sell
ENSMUSG00000026683.15	17.3596	-1.62218	0.595044	-2.72615	0.00640775	0.0432222	Nuf2
ENSMUSG00000038463.9	69.479	1.28839	0.451532	2.85338	0.00432562	0.0330576	Olfml2b
ENSMUSG00000059498.14	65.2363	-1.33763	0.345579	-3.87068	0.000108534	0.00257038	Fcgr3
ENSMUSG00000005681.13	28.0015	-1.79814	0.605591	-2.96923	0.00298549	0.0255944	Apoa2
ENSMUSG00000006403.14	125.45	-1.77154	0.471428	-3.75782	0.000171397	0.00352631	Adamts4
ENSMUSG00000048865.17	76.2255	-1.43019	0.318816	-4.48593	7.25977922846456e-06	0.000345168	Arhgap30
ENSMUSG00000043263.14	113.938	-1.36518	0.487253	-2.80179	0.00508199	0.0366758	Ifi209
ENSMUSG00000038776.14	1679.68	-1.6074	0.177905	-9.0352	1.6370329430927e-19	2.82241e-16	Ephx1
ENSMUSG00000054135.3	17.1014	-2.04285	0.555689	-3.67625	0.000236685	0.00439338	NA
ENSMUSG00000037624.16	33.063	2.60968	0.588731	4.43272	9.30504841023385e-06	0.000419969	Kcnk2
ENSMUSG00000026605.15	21.1672	-2.38056	0.590781	-4.02951	5.58931588906298e-05	0.00161971	Cenpf
ENSMUSG00000010175.14	107.264	1.47823	0.523933	2.82142	0.00478113	0.035372	Prox1
ENSMUSG00000037474.14	13.8811	-2.11259	0.668988	-3.15788	0.00158919	0.0165919	Dtl
ENSMUSG00000055833.15	87.4947	1.42978	0.393575	3.63281	0.000280355	0.0048923	1700034H15Rik
ENSMUSG00000009633.4	807.498	1.81468	0.655224	2.76955	0.00561336	0.0392104	G0s2
ENSMUSG00000026640.13	700.395	-1.13125	0.255688	-4.42433	9.67429681312073e-06	0.000434164	Plxna2
ENSMUSG00000026712.4	40.8316	-1.39382	0.425025	-3.27938	0.00104034	0.0124559	Mrc1
ENSMUSG00000053702.17	118.629	-1.35217	0.262448	-5.15215	2.57519533882808e-07	2.65862e-05	Nebl
ENSMUSG00000054057.3	42.0607	1.18097	0.398933	2.96031	0.00307325	0.0261659	A930004D18Rik
ENSMUSG00000054074.10	129.103	1.07483	0.263848	4.07369	4.62741100762493e-05	0.0014427	Skida1
ENSMUSG00000044103.5	24.2613	-2.89421	0.775105	-3.73396	0.000188492	0.00376133	Il36g
ENSMUSG00000026984.5	18.4074	-3.24051	0.762469	-4.25002	2.13748852066023e-05	0.000795949	Il36a
ENSMUSG00000026979.17	62.9188	-1.17769	0.300182	-3.92326	8.73579349764531e-05	0.00222314	Psd4
ENSMUSG00000120059.1	21.4263	1.60838	0.490838	3.27681	0.00104989	0.0125354	Gm46732
ENSMUSG00000058740.15	233.372	1.93929	0.405249	4.78543	1.70623168209985e-06	0.000117669	Kcnt1
ENSMUSG00000026923.16	340.85	-1.16282	0.215575	-5.39401	6.89027099838094e-08	9.28087e-06	Notch1
ENSMUSG00000036186.6	27.3895	1.83979	0.680834	2.70225	0.00688711	0.0453579	Dipk1b
ENSMUSG00000026831.17	15.2275	-2.17392	0.557655	-3.89832	9.68614661264825e-05	0.00238911	Pierce1
ENSMUSG00000035513.20	88.5505	-1.12121	0.405014	-2.76831	0.00563479	0.0393177	Ntng2
ENSMUSG00000026785.15	44.2003	-1.12494	0.319412	-3.52191	0.000428447	0.00666083	Pkn3
ENSMUSG00000085017.2	59.6311	1.26155	0.365597	3.45066	0.000559213	0.00808164	NA
ENSMUSG00000009566.13	1146.2	1.11038	0.226278	4.90713	9.24195141248988e-07	7.3092e-05	Fpgs
ENSMUSG00000017144.9	444.156	-1.20977	0.166713	-7.2566	3.96936330821932e-13	3.04247e-10	Rnd3
ENSMUSG00000026980.16	60.9483	-1.76136	0.480661	-3.66445	0.000247867	0.00453179	Ly75
ENSMUSG00000054580.15	177.649	-1.04431	0.244998	-4.2625	2.02150653109444e-05	0.00075932	Pla2r1
ENSMUSG00000086881.3	31.2793	1.16958	0.378434	3.09057	0.00199769	0.0193932	NA
ENSMUSG00000027068.7	14.671	-1.67713	0.55667	-3.01279	0.00258856	0.0232203	Dhrs9
ENSMUSG00000075304.3	164.409	1.36931	0.252846	5.41557	6.1092810430839e-08	8.43619e-06	Sp5
ENSMUSG00000004085.15	235.773	-1.11025	0.179986	-6.16849	6.89443531339582e-10	2.18329e-07	Map3k20
ENSMUSG00000075267.10	45.4633	2.42902	0.497502	4.88243	1.04788503958297e-06	7.98645e-05	Pjvk
ENSMUSG00000051747.16	31.392	-1.93896	0.394024	-4.92092	8.61393587161663e-07	6.94597e-05	Ttn
ENSMUSG00000027009.19	41.3589	-1.44362	0.369243	-3.90967	9.2421205403602e-05	0.00230932	Itga4
ENSMUSG00000027004.4	571.165	1.32076	0.432902	3.05095	0.00228118	0.0212334	Frzb
ENSMUSG00000040434.17	423.746	1.01697	0.221815	4.58477	4.54477018949796e-06	0.000244864	Large2
ENSMUSG00000027186.16	81.343	1.76407	0.446248	3.95311	7.71413958358428e-05	0.002043	Elf5
ENSMUSG00000016458.16	275.856	-1.19118	0.247486	-4.81311	1.48596431368652e-06	0.000104998	Wt1
ENSMUSG00000016386.16	70.8921	1.1413	0.306842	3.71949	0.000199625	0.00391106	Mpped2
ENSMUSG00000074971.5	40.7689	1.20819	0.41671	2.89934	0.00373943	0.0300919	Fibin
ENSMUSG00000041219.15	73.2069	-1.16949	0.38128	-3.06728	0.00216015	0.0204408	Arhgap11a
ENSMUSG00000055926.4	22.7938	-1.43703	0.492456	-2.91809	0.00352183	0.0289418	Gm14137
ENSMUSG00000034226.8	188.163	1.67474	0.381557	4.38923	1.13751493905477e-05	0.00048541	Rhov
ENSMUSG00000027298.18	87.8555	1.00726	0.335282	3.00422	0.0026626	0.0237117	Tyro3
ENSMUSG00000074899.7	67.0602	-1.35953	0.446156	-3.0472	0.00230986	0.0213879	Sptbn5
ENSMUSG00000023216.14	31.505	1.70406	0.611001	2.78896	0.00528768	0.0376625	Epb42
ENSMUSG00000079071.3	5.78404	-3.12848	1.16835	-2.67769	0.0074132	0.0476373	Slc28a2b
ENSMUSG00000034906.16	22.9674	-1.63685	0.535496	-3.0567	0.00223785	0.0209575	Ncaph
ENSMUSG00000027379.15	9.339	-2.14053	0.744666	-2.87448	0.00404691	0.0318017	Bub1
ENSMUSG00000027397.15	1447.3	-1.09151	0.221819	-4.92075	8.62152264661152e-07	6.94597e-05	Slc20a1
ENSMUSG00000087528.2	42.3287	-1.54148	0.539201	-2.85881	0.00425227	0.0327146	NA
ENSMUSG00000048327.7	14.1951	-1.82149	0.653408	-2.78768	0.00530872	0.0377434	Ckap2l
ENSMUSG00000074796.11	372.266	1.76592	0.390951	4.51699	6.27241085751537e-06	0.000315285	Slc4a11
ENSMUSG00000027322.12	26.3828	-1.71012	0.637671	-2.68181	0.00732242	0.0472831	Siglec1
ENSMUSG00000074793.11	89.5286	-1.53203	0.399044	-3.83925	0.000123412	0.00281075	Hspa12b
ENSMUSG00000048911.16	754.355	2.39299	0.778212	3.07498	0.00210517	0.0200637	Rnf24
ENSMUSG00000039092.10	20.9343	1.55274	0.476095	3.26141	0.0011086	0.0130023	Sptlc3
ENSMUSG00000074743.5	596.528	-1.26759	0.207648	-6.10449	1.03127735150021e-09	3.0136e-07	Thbd
ENSMUSG00000027435.9	958.936	-1.39206	0.227051	-6.13106	8.72929792411517e-10	2.6294e-07	Cd93
ENSMUSG00000027457.16	15.6849	-5.48688	1.17309	-4.67727	2.90723987885024e-06	0.00017284	Snph
ENSMUSG00000027463.15	466.992	1.48121	0.318178	4.65528	3.23541270808345e-06	0.000184708	Slc52a3
ENSMUSG00000088139.4	21.4536	1.85636	0.557244	3.33132	0.000864339	0.0109013	Gm27343
ENSMUSG00000042745.10	1206.53	1.03441	0.265583	3.89488	9.82474039149929e-05	0.00240468	Id1
ENSMUSG00000027469.17	45.1268	-1.57044	0.49062	-3.20094	0.0013698	0.0150528	Tpx2
ENSMUSG00000084897.2	5.45989	-5.19623	1.45774	-3.56458	0.000364436	0.00596055	NA
ENSMUSG00000038085.14	305.56	-1.93719	0.431062	-4.49399	6.99021145164043e-06	0.000338831	Cnbd2
ENSMUSG00000017697.4	131.52	-1.25077	0.307285	-4.07039	4.69349867293613e-05	0.00144928	Ada
ENSMUSG00000018211.14	2986.11	1.45525	0.353848	4.11264	3.91166697626127e-05	0.00126769	Wfdc15b
ENSMUSG00000017737.3	54.6495	-2.20983	0.475857	-4.6439	3.41900018963509e-06	0.00019399	Mmp9
ENSMUSG00000017897.19	31.5203	1.46142	0.491254	2.97487	0.0029311	0.0252928	Eya2
ENSMUSG00000006800.15	647.937	-1.24685	0.240783	-5.1783	2.23913810137463e-07	2.38302e-05	Sulf2
ENSMUSG00000039463.15	3400.43	1.66851	0.407409	4.09543	4.21389032864666e-05	0.0013454	Slc9a8
ENSMUSG00000087684.2	19.5521	-2.08082	0.610901	-3.40615	0.00065885	0.00905211	NA
ENSMUSG00000015647.10	1685.66	-1.41291	0.348651	-4.0525	5.06729220616553e-05	0.00151129	Lama5
ENSMUSG00000015627.6	6.87072	-2.40168	0.890916	-2.69575	0.00702311	0.0460226	Gata5
ENSMUSG00000016356.19	52.5846	-1.77283	0.457873	-3.87188	0.000107999	0.00256122	Col20a1
ENSMUSG00000097804.2	139.449	-1.68168	0.5296	-3.17538	0.00149642	0.0160048	Gm16685
ENSMUSG00000104375.2	262.367	4.312	0.995239	4.33263	1.47337372840049e-05	0.00060053	NA
ENSMUSG00000027555.9	171.762	-1.22304	0.359163	-3.40525	0.000661024	0.00907372	Car13
ENSMUSG00000027698.15	6468.75	1.11059	0.282861	3.92627	8.62742275785949e-05	0.00221018	Nceh1
ENSMUSG00000027663.13	583.474	-1.29029	0.163469	-7.89317	2.94603324848225e-15	3.38617e-12	Zmat3
ENSMUSG00000056900.14	12.3038	-1.80708	0.637111	-2.83637	0.00456302	0.0343391	Usp13
ENSMUSG00000027676.12	46.2275	-1.17436	0.333838	-3.51774	0.000435233	0.00675415	Ccdc39
ENSMUSG00000037016.12	134.497	1.31832	0.373753	3.52724	0.000419919	0.00659365	Frem2
ENSMUSG00000027750.17	83.3912	1.69818	0.427915	3.96849	7.23301492795312e-05	0.00194547	Postn
ENSMUSG00000027796.3	22.7175	2.32879	0.575111	4.04928	5.13751821856628e-05	0.00152192	Smad9
ENSMUSG00000036362.3	8.81074	-2.4682	0.73462	-3.35983	0.000779907	0.0102099	P2ry13
ENSMUSG00000027762.7	220.305	1.67793	0.511851	3.27816	0.00104486	0.0124966	Sucnr1
ENSMUSG00000034640.10	693.778	-1.21001	0.220696	-5.48269	4.18895615764872e-08	6.1728e-06	Tiparp
ENSMUSG00000034317.15	38.214	-1.59053	0.422594	-3.76374	0.000167394	0.0034688	Trim59
ENSMUSG00000027995.11	875.601	-1.73868	0.414982	-4.18977	2.79238020597945e-05	0.000984528	Tlr2
ENSMUSG00000004891.17	424.029	-1.03101	0.221263	-4.65967	3.16719033340473e-06	0.000182086	Nes
ENSMUSG00000001420.14	76.4737	1.14626	0.406455	2.82013	0.00480047	0.0353999	Tmem79
ENSMUSG00000074489.10	68.6257	2.32335	0.536147	4.33342	1.46811693558885e-05	0.000599806	Bglap3
ENSMUSG00000028051.11	19.9818	-1.46685	0.479258	-3.06066	0.00220847	0.0207403	Hcn3
ENSMUSG00000042766.18	145.157	1.002	0.342277	2.92745	0.00341755	0.0282871	Trim46
ENSMUSG00000056054.10	542.516	-1.81381	0.458676	-3.95445	7.67101670938249e-05	0.00203784	S100a8
ENSMUSG00000056071.13	721.823	-2.00187	0.462483	-4.32854	1.50100813720335e-05	0.000607485	S100a9
ENSMUSG00000005628.13	38.5151	-1.24593	0.414289	-3.00738	0.00263508	0.0235031	Tmod4
ENSMUSG00000028088.15	104.358	1.83689	0.400221	4.5897	4.43886813702388e-06	0.000240662	Fmo5
ENSMUSG00000105245.2	6.51782	-4.70466	1.28801	-3.65265	0.00025955	0.00467516	NA
ENSMUSG00000090817.8	5321.58	1.8825	0.641307	2.93542	0.00333101	0.0278651	Hsd3b9
ENSMUSG00000106107.2	279.171	1.42119	0.335088	4.24126	2.22270375658404e-05	0.000820592	NA
ENSMUSG00000085121.3	46.0381	3.81944	0.789871	4.83553	1.32793308279098e-06	9.6197e-05	NA
ENSMUSG00000044313.14	90.7809	-1.53122	0.361564	-4.235	2.28553976850245e-05	0.000836624	Mab21l3
ENSMUSG00000002228.8	73.9432	-1.36252	0.510836	-2.66723	0.00764786	0.0485975	Ppm1j
ENSMUSG00000048458.9	54.1329	-2.24185	0.398983	-5.61889	1.92184547442459e-08	3.34692e-06	Inka2
ENSMUSG00000040809.11	35.2375	-2.05494	0.579406	-3.54663	0.000390197	0.00625548	Chil3
ENSMUSG00000070368.10	82.6323	1.40457	0.493062	2.84867	0.00439028	0.0334037	Prok1
ENSMUSG00000040600.10	23.3266	-1.75412	0.633831	-2.76748	0.00564913	0.039384	Eps8l3
ENSMUSG00000048997.18	433.791	-1.13083	0.404305	-2.79696	0.00515859	0.0371199	Atxn7l2
ENSMUSG00000068744.13	70.6494	-4.22363	0.422934	-9.98648	1.74671140539836e-23	6.02301e-20	Psrc1
ENSMUSG00000040412.18	45.9698	-1.71653	0.63015	-2.724	0.00644969	0.0433554	Elapor1
ENSMUSG00000044667.13	130.105	1.06462	0.283005	3.76186	0.000168655	0.00348237	Plppr4
ENSMUSG00000104887.2	33.6586	2.33986	0.814997	2.871	0.00409174	0.0320371	NA
ENSMUSG00000120630.1	11.1681	2.57338	0.827043	3.11155	0.00186111	0.0185391	NA
ENSMUSG00000027978.10	50.7718	1.1498	0.323045	3.55924	0.000371923	0.00604324	Prss12
ENSMUSG00000028028.12	158.18	-1.55361	0.398947	-3.89427	9.84940257662037e-05	0.00240468	Alpk1
ENSMUSG00000028023.17	123.882	1.82877	0.479936	3.81044	0.000138719	0.00303895	Pitx2
ENSMUSG00000106078.2	37.9995	2.19436	0.59285	3.70138	0.000214429	0.00408196	NA
ENSMUSG00000105960.2	38.9496	2.8813	0.449622	6.40826	1.47187208989744e-10	6.1651e-08	NA
ENSMUSG00000091721.5	13.6611	2.58023	0.971182	2.65679	0.00788885	0.0496393	Gimd1
ENSMUSG00000044365.16	4.8442	-2.81986	1.02445	-2.75256	0.00591308	0.0407626	Cxxc4
ENSMUSG00000028163.18	1316.7	-1.08346	0.275916	-3.92677	8.60942655666444e-05	0.00220886	Nfkb1
ENSMUSG00000053897.16	1386.37	1.4797	0.418325	3.5372	0.000404399	0.00639068	Slc39a8
ENSMUSG00000106290.2	23.2579	2.26238	0.650534	3.47773	0.000505685	0.00752894	NA
ENSMUSG00000040213.14	3040.17	1.33856	0.344465	3.88591	0.000101945	0.00246513	Kyat3
ENSMUSG00000056025.13	596.06	-1.21232	0.264934	-4.57592	4.7414026327973e-06	0.000252304	Clca3a1
ENSMUSG00000062908.13	27970.9	1.084	0.281579	3.84972	0.000118251	0.00272314	Acadm
ENSMUSG00000047583.10	294.479	1.60463	0.39826	4.0291	5.59913442722052e-05	0.00161971	Tyw3
ENSMUSG00000040016.17	1045.67	1.56013	0.408782	3.81654	0.000135337	0.00298381	Ptger3
ENSMUSG00000028211.12	2422.6	-2.07081	0.427303	-4.84623	1.2582997346057e-06	9.19252e-05	Trp53inp1
ENSMUSG00000086587.9	60.6062	1.30284	0.361897	3.60002	0.000318196	0.00538902	Gm11837
ENSMUSG00000041052.9	70.5676	2.08744	0.62829	3.32241	0.000892432	0.0111739	Slc7a13
ENSMUSG00000040183.14	97.8607	-1.16024	0.305804	-3.79408	0.000148193	0.00317785	Ankrd6
ENSMUSG00000028427.14	377.322	1.18648	0.436145	2.72037	0.00652083	0.0436702	Aqp7
ENSMUSG00000028435.9	1437.62	1.05967	0.363461	2.9155	0.0035512	0.0290989	Aqp3
ENSMUSG00000051517.15	102.893	1.13067	0.406247	2.78321	0.00538235	0.0381724	Arhgef39
ENSMUSG00000028480.15	270.39	-1.58319	0.305097	-5.18914	2.1126516510501e-07	2.27651e-05	Glipr2
ENSMUSG00000087326.2	12.5651	-2.32043	0.694524	-3.34103	0.000834678	0.0106687	Ptma-ps2
ENSMUSG00000028339.18	256.986	-1.05676	0.235011	-4.49664	6.90357729664533e-06	0.000336228	Col15a1
ENSMUSG00000086712.3	6.56977	3.27869	1.22189	2.68329	0.00729014	0.0471432	Mexis
ENSMUSG00000054752.17	56.0089	-1.11123	0.402031	-2.76405	0.00570893	0.0397206	Fsd1l
ENSMUSG00000028369.16	235.127	-1.2282	0.233869	-5.25166	1.50735030308836e-07	1.74418e-05	Svep1
ENSMUSG00000028356.5	29.1585	-1.71553	0.405233	-4.23345	2.30137231885894e-05	0.000840635	Ambp
ENSMUSG00000050395.10	94.0458	-1.04447	0.378886	-2.75669	0.00583905	0.0403815	Tnfsf15
ENSMUSG00000028364.16	164.808	-1.66903	0.256517	-6.50652	7.69104750860780e-11	3.58382e-08	Tnc
ENSMUSG00000052684.5	1534.16	-1.22009	0.356171	-3.42556	0.000613537	0.00860529	Jun
ENSMUSG00000028524.22	23.0174	-1.95202	0.487454	-4.00451	6.21456116254942e-05	0.00173102	Sgip1
ENSMUSG00000025418.8	876.314	1.34238	0.328059	4.09187	4.27912713058149e-05	0.00136119	Bsnd
ENSMUSG00000047502.15	105.552	-1.33632	0.425015	-3.14418	0.00166555	0.0171478	Mroh7
ENSMUSG00000059027.16	78.8689	1.2818	0.344715	3.71844	0.000200458	0.00391576	9630013D21Rik
ENSMUSG00000066071.7	334.578	-1.71747	0.291496	-5.89193	3.817189732968e-09	9.14058e-07	Cyp4a12a
ENSMUSG00000078597.3	86.4889	-3.59728	0.569785	-6.3134	2.72973705478346e-10	1.04585e-07	Cyp4a12b
ENSMUSG00000028541.15	72.9201	1.04516	0.280977	3.71973	0.000199434	0.00391106	B4galt2
ENSMUSG00000066058.12	461.414	1.86489	0.363172	5.135	2.82142035516636e-07	2.86142e-05	Cldn19
ENSMUSG00000070806.6	30.6701	1.10974	0.407069	2.72619	0.00640709	0.0432222	Zmynd12
ENSMUSG00000032978.15	6272.92	1.42083	0.149574	9.49919	2.11536534811967e-21	5.21014e-18	Guca2b
ENSMUSG00000028655.12	702.152	1.96782	0.467171	4.2122	2.52896770630305e-05	0.000908374	Mfsd2a
ENSMUSG00000046093.10	91.8243	-1.0656	0.311327	-3.42278	0.000619845	0.00867182	Hpcal4
ENSMUSG00000054958.7	20.371	-3.22566	1.00048	-3.22413	0.00126358	0.0142862	Nt5c1a
ENSMUSG00000028859.15	153.273	-1.81143	0.488719	-3.70648	0.000210157	0.00403938	Csf3r
ENSMUSG00000062545.5	282.105	1.45347	0.346724	4.19201	2.76498867004731e-05	0.000979592	Tlr12
ENSMUSG00000028789.17	113.993	1.01065	0.241662	4.18209	2.88837549083011e-05	0.00101035	Azin2
ENSMUSG00000028862.7	418.077	-1.14856	0.402713	-2.85205	0.00434383	0.0331578	Map3k6
ENSMUSG00000028860.14	93.9321	1.08977	0.332194	3.28053	0.00103611	0.0124398	Sytl1
ENSMUSG00000070691.11	14.9267	-1.76295	0.657252	-2.68231	0.00731157	0.0472307	Runx3
ENSMUSG00000028664.15	125.104	1.66869	0.431443	3.86769	0.000109872	0.00258432	Ephb2
ENSMUSG00000028763.19	864.959	-1.16744	0.291197	-4.00909	6.0952499184006e-05	0.00171433	Hspg2
ENSMUSG00000040761.17	761.674	-1.24165	0.374124	-3.31881	0.000904027	0.0112699	Spen
ENSMUSG00000040659.4	1814.34	-1.0597	0.261856	-4.04689	5.19015378063514e-05	0.00153488	Efhd2
ENSMUSG00000078503.10	20.4242	-1.73194	0.643715	-2.69055	0.0071335	0.0463933	Zfp990
ENSMUSG00000088625.3	12.1922	-2.40402	0.82076	-2.92901	0.00340042	0.028213	Gm23318
ENSMUSG00000039936.19	114.157	-1.45725	0.240159	-6.06786	1.29628867356339e-09	3.66382e-07	Pik3cd
ENSMUSG00000102813.2	85.0818	-2.50616	0.32898	-7.61798	2.57686117683679e-14	2.77673e-11	NA
ENSMUSG00000039852.18	2805.52	-1.07905	0.318097	-3.39221	0.000693317	0.00929508	Rere
ENSMUSG00000028937.15	2239.61	1.8008	0.263746	6.82779	8.62355874049462e-12	5.50662e-09	Acot7
ENSMUSG00000085069.3	261.637	1.37709	0.419556	3.28225	0.0010298	0.012416	Prdm16os
ENSMUSG00000042116.4	1104.7	2.44898	0.18849	12.9927	1.34671998910132e-38	1.16094e-34	Vwa1
ENSMUSG00000078487.9	7.9209	3.8827	1.16087	3.34464	0.000823908	0.0105928	Ankrd65
ENSMUSG00000040473.16	421.924	-1.05181	0.307063	-3.42539	0.000613915	0.00860529	Cfap69
ENSMUSG00000063531.8	79.6479	-1.5774	0.245288	-6.4308	1.26931045060228e-10	5.61133e-08	Sema3e
ENSMUSG00000119996.1	52.1078	-1.09681	0.324334	-3.38172	0.000720335	0.00958279	NA
ENSMUSG00000029004.16	910.981	-1.07284	0.257143	-4.17214	3.01753733936573e-05	0.00103973	Kmt2e
ENSMUSG00000028978.13	101.655	-1.39525	0.303884	-4.59139	4.40313836300187e-06	0.000239666	Nos3
ENSMUSG00000101856.2	79.36	1.12736	0.351125	3.21071	0.00132408	0.014728	1700096K18Rik
ENSMUSG00000002633.5	35.1467	1.80704	0.36987	4.88561	1.03111378330402e-06	7.93635e-05	Shh
ENSMUSG00000006641.13	1285.86	1.46655	0.265053	5.53304	3.14727550450212e-08	5.07123e-06	Slc5a6
ENSMUSG00000029135.11	1299.36	-1.63746	0.339739	-4.81975	1.43739090445798e-06	0.000101984	Fosl2
ENSMUSG00000054252.19	768.943	1.03287	0.234314	4.40808	1.0429232483476e-05	0.000454067	Fgfr3
ENSMUSG00000059866.14	310.666	-1.00687	0.3044	-3.30773	0.00094055	0.0116244	Tnip2
ENSMUSG00000044716.13	20.0635	1.84755	0.595831	3.10079	0.00193005	0.0189715	Dok7
ENSMUSG00000045318.7	24.5649	2.79102	0.941072	2.96579	0.00301904	0.0258062	Adra2c
ENSMUSG00000029084.6	216.507	-1.27998	0.225186	-5.68408	1.31521817407587e-08	2.41231e-06	Cd38
ENSMUSG00000029092.10	27.6882	-1.67157	0.60843	-2.74734	0.00600806	0.0412525	D5Ertd615e
ENSMUSG00000029193.8	449.072	1.21867	0.444556	2.74133	0.00611916	0.041832	Cckar
ENSMUSG00000047881.15	531.861	-1.02013	0.353455	-2.88616	0.00389973	0.0309554	Rell1
ENSMUSG00000081143.3	47.9974	1.19266	0.437836	2.72398	0.00645012	0.0433554	NA
ENSMUSG00000107331.2	79.3842	-1.0911	0.39711	-2.74761	0.0060032	0.0412356	NA
ENSMUSG00000049907.9	357.541	1.2895	0.276404	4.66526	3.08227083912569e-06	0.000181208	Rasl11b
ENSMUSG00000057425.4	19.3557	-1.90159	0.542283	-3.50664	0.000453807	0.00695474	Ugt2b37
ENSMUSG00000029368.11	284.07	-1.05397	0.292339	-3.60528	0.000311814	0.00530699	Alb
ENSMUSG00000029371.8	113.368	-2.71795	0.624425	-4.35273	1.34453031577896e-05	0.000559929	Cxcl5
ENSMUSG00000029379.11	6.08525	-2.86174	1.02391	-2.79492	0.00519131	0.0373086	Cxcl3
ENSMUSG00000058427.11	134.505	-1.82554	0.559306	-3.26394	0.00109875	0.0129044	Cxcl2
ENSMUSG00000082361.7	161.312	1.20672	0.35454	3.40363	0.00066497	0.00910444	Btc
ENSMUSG00000023078.7	119.361	-1.70146	0.527062	-3.22819	0.00124575	0.014121	Cxcl13
ENSMUSG00000029334.15	11.3004	-2.21341	0.697627	-3.17278	0.00150988	0.0160691	Prkg2
ENSMUSG00000029321.2	138.944	-1.3371	0.491335	-2.72136	0.00650144	0.0435706	Slc10a6
ENSMUSG00000029298.16	1023.51	-1.13261	0.40207	-2.81695	0.00484814	0.0356227	Gbp9
ENSMUSG00000104713.5	639.371	-2.75462	0.81052	-3.39859	0.000677347	0.0092099	Gbp6
ENSMUSG00000029283.18	22.9455	-1.55687	0.457224	-3.40504	0.000661543	0.00907372	Cdc7
ENSMUSG00000070576.5	25.4098	-1.48888	0.417835	-3.56331	0.000366204	0.00597325	Mn1
ENSMUSG00000029544.17	13.4699	-1.9619	0.67453	-2.90855	0.00363112	0.029585	Cabp1
ENSMUSG00000029516.20	61.6965	-1.27643	0.388078	-3.2891	0.00100507	0.0121945	Cit
ENSMUSG00000029468.18	64.7724	-1.50088	0.363236	-4.13196	3.59686183070784e-05	0.00119028	P2rx7
ENSMUSG00000049686.15	691.864	1.22677	0.222039	5.52503	3.29433234500648e-08	5.16342e-06	Orai1
ENSMUSG00000038384.17	354.296	-1.05642	0.368564	-2.86631	0.00415292	0.0322663	Setd1b
ENSMUSG00000038342.16	672.065	-1.00645	0.325146	-3.09538	0.00196558	0.0192027	Mlxip
ENSMUSG00000045502.7	37.0105	-1.45092	0.457665	-3.17027	0.00152299	0.01615	Hcar2
ENSMUSG00000085433.4	18.5444	1.53515	0.538532	2.85062	0.00436335	0.0332722	NA
ENSMUSG00000029406.16	383.666	-1.07066	0.233604	-4.58322	4.57879612167028e-06	0.000245928	Pitpnm2
ENSMUSG00000007207.11	22.3943	-1.19617	0.414783	-2.88384	0.00392862	0.0310915	Stx1a
ENSMUSG00000044092.9	16.6178	1.52724	0.529617	2.88367	0.00393074	0.0310915	C130050O18Rik
ENSMUSG00000029546.13	14.8611	3.46832	0.888734	3.90254	9.51902865913583e-05	0.00236515	Uncx
ENSMUSG00000039683.17	57.0491	-1.15145	0.340003	-3.3866	0.000707636	0.00945032	Sdk1
ENSMUSG00000106951.2	70.0376	1.16263	0.431602	2.69375	0.00706524	0.0461354	5930430L01Rik
ENSMUSG00000042607.16	32.221	-1.69547	0.585453	-2.896	0.00377958	0.0303652	Asb4
ENSMUSG00000041301.16	115.329	-1.08929	0.28203	-3.86233	0.00011231	0.00262526	Cftr
ENSMUSG00000106874.3	2282.67	-1.15977	0.22597	-5.13239	2.860873990433e-07	2.86769e-05	NA
ENSMUSG00000029763.18	754.695	-1.07538	0.168907	-6.36668	1.9316582170874e-10	7.74505e-08	Exoc4
ENSMUSG00000057137.10	295.926	-1.55944	0.308713	-5.05141	4.38562159303079e-07	4.04345e-05	Tmem140
ENSMUSG00000046806.14	124.278	-1.21686	0.309816	-3.92769	8.57659375653037e-05	0.00220499	Cyren
ENSMUSG00000029838.12	49.3147	-1.61097	0.451465	-3.56832	0.000359273	0.00589364	Ptn
ENSMUSG00000036899.11	542.879	-1.23851	0.368651	-3.35959	0.000780593	0.0102111	Trpv5
ENSMUSG00000063568.12	27.3475	-1.3803	0.505423	-2.73098	0.00631462	0.042795	Jazf1
ENSMUSG00000053007.10	36.5336	-1.72298	0.547804	-3.14524	0.00165948	0.0171119	Creb5
ENSMUSG00000004654.7	6.08338	3.51354	1.25186	2.80666	0.00500579	0.0362625	Ghrhr
ENSMUSG00000039578.18	107.605	1.16499	0.286135	4.07147	4.67173765075766e-05	0.00144928	Ccser1
ENSMUSG00000053044.9	10.2422	-1.83474	0.660833	-2.77641	0.00549634	0.038726	Cd8b1
ENSMUSG00000000628.11	51.0098	-1.52886	0.474639	-3.2211	0.001277	0.01439	Hk2
ENSMUSG00000033726.9	668.589	1.10942	0.208957	5.30931	1.10041224166301e-07	1.36491e-05	Emx1
ENSMUSG00000033634.8	336.598	-1.35329	0.207518	-6.52133	6.96889076203888e-11	3.43288e-08	Nat8f2
ENSMUSG00000030000.11	15.8675	-2.93172	0.615239	-4.76518	1.88684143712559e-06	0.000129091	Add2
ENSMUSG00000033508.9	14.9099	-3.31603	0.820122	-4.04333	5.26965950400724e-05	0.00155041	Asprv1
ENSMUSG00000097730.4	30.0044	2.63771	0.580628	4.54285	5.54986639861664e-06	0.000287687	NA
ENSMUSG00000033152.14	52.1473	1.21387	0.351012	3.4582	0.000543805	0.00792278	Podxl2
ENSMUSG00000064080.13	76.2014	-1.09411	0.38363	-2.852	0.0043445	0.0331578	Fbln2
ENSMUSG00000030095.11	627.044	-1.05953	0.192049	-5.51695	3.4493595244197e-08	5.31788e-06	Tmem43
ENSMUSG00000108308.2	10.5225	2.35807	0.691858	3.40831	0.000653666	0.00903034	NA
ENSMUSG00000030098.16	49.1058	-1.51852	0.479094	-3.16957	0.00152664	0.0161675	Grip2
ENSMUSG00000034037.15	307.867	-1.27498	0.240104	-5.31011	1.09560749795815e-07	1.36491e-05	Fgd5
ENSMUSG00000030074.10	28.8597	-1.82722	0.388533	-4.70286	2.56543754336537e-06	0.000159103	Gxylt2
ENSMUSG00000087341.5	193.322	1.16189	0.420945	2.76018	0.00577691	0.0400804	0610040F04Rik
ENSMUSG00000043088.17	340.039	1.16847	0.235969	4.95181	7.35273416497373e-07	6.12408e-05	Il17re
ENSMUSG00000053004.10	19.691	-2.83058	0.754821	-3.75	0.000176836	0.00360436	Hrh1
ENSMUSG00000030319.9	68.4175	1.72225	0.365067	4.71763	2.38613787006296e-06	0.000150144	Cand2
ENSMUSG00000048489.13	814.9	-2.27939	0.314243	-7.25359	4.05873763590568e-13	3.04247e-10	Depp1
ENSMUSG00000061353.12	1914.49	1.09641	0.300884	3.64397	0.000268469	0.0047499	Cxcl12
ENSMUSG00000107785.3	34.7353	1.09047	0.374012	2.9156	0.00355004	0.0290989	NA
ENSMUSG00000042097.18	78.3602	1.77841	0.583091	3.04998	0.0022886	0.0212595	Zfp239
ENSMUSG00000120675.1	47.537	1.13665	0.33277	3.41572	0.00063613	0.00884478	Gm38882
ENSMUSG00000004988.10	611.327	1.15945	0.312971	3.70467	0.00021167	0.00405165	Fxyd4
ENSMUSG00000051331.17	43.8076	-1.09367	0.409542	-2.67047	0.00757448	0.0483111	Cacna1c
ENSMUSG00000040613.15	195.086	-1.00624	0.259278	-3.88094	0.000104055	0.00249516	Apobec1
ENSMUSG00000055172.11	413.631	-1.66636	0.435418	-3.82705	0.000129689	0.00290507	C1ra
ENSMUSG00000049107.14	50.4908	1.45864	0.506355	2.88067	0.00396828	0.0313265	Ntf3
ENSMUSG00000030353.16	53.9065	-1.41897	0.319413	-4.44243	8.89490461367121e-06	0.000408828	Tead4
ENSMUSG00000107997.2	126.157	-1.43223	0.319231	-4.48651	7.2399083573977e-06	0.000345168	NA
ENSMUSG00000030187.16	25.7017	-2.05131	0.46569	-4.40488	1.05841818570037e-05	0.000459652	Klra2
ENSMUSG00000032758.5	197517	2.58969	0.658747	3.93124	8.45105361357889e-05	0.00218333	Kap
ENSMUSG00000030223.15	419.621	-1.14592	0.228747	-5.00953	5.45621209756395e-07	4.849e-05	Ptpro
ENSMUSG00000032712.17	1054.39	-1.29465	0.333197	-3.88552	0.00010211	0.00246566	Resf1
ENSMUSG00000058818.14	106.323	-1.17537	0.308514	-3.80979	0.000139083	0.00304307	Pirb
ENSMUSG00000030427.18	14.5876	-1.99769	0.701758	-2.84669	0.00441758	0.0335025	Lilra6
ENSMUSG00000051811.15	183.884	-1.00074	0.276203	-3.6232	0.000290979	0.00500176	Cox6b2
ENSMUSG00000035279.9	17.4081	-1.54007	0.474936	-3.24268	0.00118412	0.0136513	Ssc5d
ENSMUSG00000083649.6	26.4033	1.62331	0.480236	3.38023	0.000724239	0.00961442	Rasl2-9
ENSMUSG00000002265.18	313.355	-1.38653	0.279271	-4.96483	6.87623836591609e-07	5.78308e-05	Peg3
ENSMUSG00000074375.4	16.4479	1.85419	0.558577	3.31949	0.000901814	0.0112668	Sult2a3
ENSMUSG00000002083.14	116.635	-1.66741	0.363086	-4.59234	4.38303981179603e-06	0.000239666	Bbc3
ENSMUSG00000030413.8	31.8302	-2.80768	0.651664	-4.30848	1.64378925236183e-05	0.000645571	Pglyrp1
ENSMUSG00000030411.17	59.0046	-1.56282	0.297866	-5.24673	1.5482301801981e-07	1.76156e-05	Nova2
ENSMUSG00000002983.18	1076	-1.28133	0.402072	-3.18681	0.00143853	0.0155887	Relb
ENSMUSG00000053175.18	580.168	-1.42562	0.377533	-3.77615	0.000159272	0.0033488	Bcl3
ENSMUSG00000040511.15	289.169	-1.06963	0.232424	-4.60205	4.18346118280305e-06	0.000231176	Pvr
ENSMUSG00000046223.11	227.967	-1.20823	0.278023	-4.34579	1.38776898204812e-05	0.000573778	Plaur
ENSMUSG00000052212.7	14.4201	-2.82615	0.871537	-3.24272	0.00118396	0.0136513	Cd177
ENSMUSG00000008496.20	37.8691	-1.14761	0.35652	-3.21891	0.00128678	0.0144342	Pou2f2
ENSMUSG00000109502.2	4.93732	-5.05144	1.33077	-3.79589	0.000147116	0.00317053	Gm18672
ENSMUSG00000037552.18	359.272	-1.19606	0.23874	-5.00991	5.44556196313784e-07	4.849e-05	Plekhg2
ENSMUSG00000084174.4	49.8218	2.90821	0.877141	3.31556	0.000914612	0.0113854	Sycn
ENSMUSG00000047586.5	750.435	2.50664	0.92303	2.71567	0.00661425	0.0440465	Nccrp1
ENSMUSG00000006649.18	666.367	-1.40973	0.335647	-4.20002	2.6688789999571e-05	0.000948745	Nphs1
ENSMUSG00000006313.6	114.283	1.23789	0.459595	2.69344	0.00707184	0.0461354	Upk1a
ENSMUSG00000001248.16	630.495	-1.00676	0.268841	-3.74482	0.000180523	0.00365305	Gramd1a
ENSMUSG00000004609.12	44.2028	-2.43876	0.471807	-5.16898	2.35378985772295e-07	2.47449e-05	Cd33
ENSMUSG00000038782.8	170.645	1.55555	0.415699	3.74202	0.000182545	0.0036767	1700028J19Rik
ENSMUSG00000038670.12	24.0847	-2.57211	0.671175	-3.83225	0.000126977	0.00286171	Mybpc2
ENSMUSG00000008193.14	42.925	-1.79193	0.604603	-2.96382	0.00303849	0.0259415	Spib
ENSMUSG00000002204.10	53387.5	1.55687	0.483374	3.22085	0.00127812	0.0143933	Napsa
ENSMUSG00000007783.11	12.6102	-2.31009	0.738518	-3.12801	0.00175993	0.0178278	Cpt1c
ENSMUSG00000003420.9	4095.29	1.18864	0.18257	6.51062	7.48398057152338e-11	3.58382e-08	Fcgrt
ENSMUSG00000030825.20	524.96	2.14953	0.293115	7.33339	2.24398163119943e-13	2.14936e-10	Hsd17b14
ENSMUSG00000044562.13	208.316	-1.22669	0.360971	-3.3983	0.000678066	0.0092124	Rasip1
ENSMUSG00000110357.3	16.7792	-1.68879	0.600085	-2.81425	0.00488909	0.0358084	NA
ENSMUSG00000042918.18	40.2858	-1.84657	0.67953	-2.71743	0.00657913	0.0439313	Mamstr
ENSMUSG00000055978.6	13.8467	-1.93134	0.615863	-3.13599	0.00171272	0.0174418	Fut2
ENSMUSG00000010307.8	379.454	1.85964	0.385384	4.82541	1.39714449687716e-06	9.99509e-05	Tmem86a
ENSMUSG00000030854.18	108.115	1.81019	0.55671	3.25158	0.00114766	0.0133514	Ptpn5
ENSMUSG00000096719.2	8.65569	-3.20557	1.13163	-2.8327	0.00461567	0.0345694	Mrgpra2b
ENSMUSG00000063297.8	6.9866	-4.85222	1.25248	-3.87408	0.000107026	0.00255574	Luzp2
ENSMUSG00000121201.1	7.0963	-3.08028	0.979817	-3.14373	0.00166811	0.0171599	NA
ENSMUSG00000030554.17	31.7284	-1.7676	0.436231	-4.05198	5.07860249808565e-05	0.00151129	Synm
ENSMUSG00000109532.2	25.1458	1.67035	0.523077	3.19332	0.00140645	0.0153085	NA
ENSMUSG00000032776.10	104.867	-1.27435	0.313352	-4.06683	4.76576893612445e-05	0.00146448	Mctp2
ENSMUSG00000059146.13	46.846	-1.46764	0.531071	-2.76355	0.00571764	0.0397492	Ntrk3
ENSMUSG00000109008.3	13.6861	1.78611	0.653426	2.73346	0.00626723	0.0426077	NA
ENSMUSG00000030559.9	157.58	1.52303	0.427566	3.56209	0.000367915	0.00599548	Rab38
ENSMUSG00000109498.2	22.2803	-1.95643	0.701051	-2.7907	0.00525935	0.0375627	NA
ENSMUSG00000030641.11	23.2849	-2.01921	0.494762	-4.08117	4.48093308245278e-05	0.00141235	Ddias
ENSMUSG00000048078.17	64.9411	1.78525	0.502276	3.55432	0.00037896	0.00612912	Tenm4
ENSMUSG00000049580.13	619.651	-1.09397	0.271497	-4.0294	5.59189852172321e-05	0.00161971	Tsku
ENSMUSG00000030701.18	871.629	1.07028	0.214196	4.99672	5.83147707848553e-07	5.0778e-05	Plekhb1
ENSMUSG00000008318.11	17.9339	-1.45072	0.478729	-3.03036	0.00244259	0.0222348	Relt
ENSMUSG00000057143.16	763.394	-1.53468	0.28744	-5.33914	9.33879355231237e-08	1.20157e-05	Trim12c
ENSMUSG00000052749.10	32.1594	-2.23205	0.61342	-3.63869	0.000274026	0.00482582	Trim30b
ENSMUSG00000030895.10	14.2474	-2.733	0.657317	-4.15781	3.21317230075168e-05	0.00109052	Hpx
ENSMUSG00000086513.4	32.7117	-1.26288	0.390896	-3.23073	0.00123474	0.0140313	NA
ENSMUSG00000078606.9	146.861	-1.04223	0.354332	-2.94139	0.00326746	0.027507	Gvin2
ENSMUSG00000034825.15	67.2107	1.29658	0.428473	3.02604	0.00247778	0.0224603	Nrip3
ENSMUSG00000108456.2	15.305	-1.70503	0.551578	-3.09118	0.00199364	0.0193647	4732496C06Rik
ENSMUSG00000030963.7	34646.6	1.38625	0.272163	5.09347	3.51576170083581e-07	3.38633e-05	Umod
ENSMUSG00000030968.4	100.111	1.0185	0.318096	3.20188	0.00136535	0.0150287	Pdilt
ENSMUSG00000109478.2	53.2217	-1.18448	0.358335	-3.30552	0.000948016	0.0116999	NA
ENSMUSG00000030935.16	50.5503	-1.71488	0.585719	-2.92781	0.00341357	0.0282745	Acsm3
ENSMUSG00000030924.17	42.078	-1.15992	0.3364	-3.44804	0.00056467	0.00812644	Rexo5
ENSMUSG00000097343.3	30.0033	1.21126	0.411473	2.94371	0.00324302	0.0273547	NA
ENSMUSG00000035004.4	55.7142	-1.12561	0.343804	-3.27399	0.00106039	0.0126281	Igsf6
ENSMUSG00000030867.8	22.3967	-2.09472	0.546307	-3.83432	0.00012591	0.00284509	Plk1
ENSMUSG00000109814.2	18.5133	1.58527	0.548283	2.89133	0.00383618	0.030687	NA
ENSMUSG00000030677.9	26.0402	-1.76657	0.472906	-3.73556	0.000187299	0.0037462	Kif22
ENSMUSG00000030830.19	122.64	-1.19333	0.233465	-5.11138	3.19814056879686e-07	3.11521e-05	Itgal
ENSMUSG00000042828.13	8.65462	-2.11161	0.701822	-3.00876	0.00262318	0.0234403	Trim72
ENSMUSG00000030786.19	31.302	-1.25882	0.446343	-2.8203	0.00479791	0.0353961	Itgam
ENSMUSG00000031004.9	80.0634	-1.83044	0.586293	-3.12205	0.00179597	0.0180868	Mki67
ENSMUSG00000054612.5	114.281	-1.15025	0.279003	-4.12271	3.74436715138352e-05	0.00122035	Mgmt
ENSMUSG00000025473.17	41.6011	-1.52253	0.412221	-3.69348	0.000221203	0.0041726	Adam8
ENSMUSG00000059108.5	40.5957	-1.86208	0.571307	-3.25933	0.00111677	0.0130597	Ifitm6
ENSMUSG00000037887.12	309.532	-1.89348	0.37296	-5.07689	3.83662480600598e-07	3.60937e-05	Dusp8
ENSMUSG00000045777.15	32.3853	-1.77151	0.508052	-3.48686	0.00048873	0.0073399	Ifitm10
ENSMUSG00000048583.17	140.46	2.41508	0.59244	4.0765	4.57182861400794e-05	0.00143623	Igf2
ENSMUSG00000010760.6	201.574	2.15899	0.257319	8.39033	4.84795839985534e-17	7.13956e-14	Phlda2
ENSMUSG00000065952.14	30.4653	2.19806	0.60254	3.648	0.000264289	0.00471318	Rps23rg1
ENSMUSG00000031502.12	6788.41	-1.34291	0.249644	-5.37932	7.47683693344445e-08	9.91601e-06	Col4a1
ENSMUSG00000031503.14	4029.88	-1.44665	0.297279	-4.86631	1.13702646967355e-06	8.56047e-05	Col4a2
ENSMUSG00000074461.4	7.54142	2.86304	0.967495	2.95923	0.00308409	0.0262419	NA
ENSMUSG00000102615.2	22.4627	1.77524	0.655498	2.70823	0.00676422	0.0448029	NA
ENSMUSG00000031461.5	206.76	-1.11065	0.361158	-3.07524	0.00210336	0.0200637	Myom2
ENSMUSG00000031480.16	40.5617	-1.52817	0.392512	-3.89331	9.88874887501937e-05	0.00240468	Thsd1
ENSMUSG00000031538.7	3733.18	-1.23288	0.326594	-3.77497	0.000160028	0.00335649	Plat
ENSMUSG00000062991.10	810.215	-1.50793	0.336164	-4.4857	7.2673333353169e-06	0.000345168	Nrg1
ENSMUSG00000055976.7	26.1668	1.46499	0.527386	2.77783	0.00547231	0.038604	Cldn23
ENSMUSG00000025044.17	155.345	-1.0941	0.28638	-3.82044	0.000133215	0.00296738	Msr1
ENSMUSG00000031627.10	718.828	-1.19177	0.296555	-4.01873	5.85135287532967e-05	0.00167665	Irf2
ENSMUSG00000038143.17	103.688	-1.10811	0.211416	-5.24139	1.59374857249358e-07	1.77276e-05	Stox2
ENSMUSG00000031613.10	566.265	1.75199	0.446591	3.92303	8.74411959988547e-05	0.00222314	Hpgd
ENSMUSG00000057228.7	32500.9	1.85496	0.457654	4.05319	5.05229532496315e-05	0.00151129	Aadat
ENSMUSG00000109992.2	36.1056	4.10095	0.66911	6.12896	8.84548367980264e-10	2.6294e-07	Gm45650
ENSMUSG00000058056.17	912	-1.13955	0.116463	-9.78471	1.3096625978908e-22	3.76332e-19	Palld
ENSMUSG00000109729.2	5.16448	-5.88687	1.40623	-4.18627	2.83574693962866e-05	0.000997778	NA
ENSMUSG00000109718.2	24.0418	1.37484	0.459059	2.9949	0.0027453	0.0242603	Trim61
ENSMUSG00000079042.11	351.983	1.3873	0.362346	3.82865	0.000128846	0.0028925	Apela
ENSMUSG00000015568.17	8547.26	1.15976	0.291477	3.97892	6.92279807696873e-05	0.00189154	Lpl
ENSMUSG00000044006.9	47.5564	-2.84798	0.702264	-4.05543	5.00421540331618e-05	0.00150572	Cilp2
ENSMUSG00000038508.8	618.021	-1.01204	0.277106	-3.65216	0.000260048	0.00467516	Gdf15
ENSMUSG00000043243.16	34.0527	-1.41247	0.387452	-3.64553	0.00026684	0.00473311	Niban3
ENSMUSG00000031805.18	615.437	-1.14305	0.314744	-3.63168	0.000281579	0.00490374	Jak3
ENSMUSG00000079019.3	23.8898	-1.77419	0.61613	-2.87957	0.00398213	0.0314071	Insl3
ENSMUSG00000055148.8	806.975	-1.13792	0.330953	-3.43832	0.000585334	0.00834029	Klf2
ENSMUSG00000050147.10	25.6564	-2.01026	0.561302	-3.58143	0.00034172	0.005665	F2rl3
ENSMUSG00000031616.8	83.681	-1.3959	0.37093	-3.76324	0.000167728	0.00347154	Ednra
ENSMUSG00000097174.4	23.53	2.05309	0.532556	3.85517	0.000115652	0.00267644	NA
ENSMUSG00000047747.11	109.646	-1.18779	0.384691	-3.08765	0.00201746	0.0195191	Rnf150
ENSMUSG00000002885.15	210.568	-1.25362	0.171746	-7.29927	2.8934338738204e-13	2.62556e-10	Adgre5
ENSMUSG00000110386.2	112.696	-2.02483	0.345757	-5.85622	4.73509923394402e-09	1.0885e-06	NA
ENSMUSG00000109778.2	30.9919	2.0621	0.500761	4.11793	3.82295255842778e-05	0.00124361	NA
ENSMUSG00000110216.2	214.928	2.27984	0.510239	4.46819	7.88837503515489e-06	0.000371594	NA
ENSMUSG00000031780.3	22.0707	-1.80349	0.596091	-3.02552	0.00248207	0.0224755	Ccl17
ENSMUSG00000061577.13	9.71955	-1.96003	0.722371	-2.71333	0.00666103	0.0442896	Adgrg5
ENSMUSG00000060470.8	211.752	-1.09145	0.395897	-2.75689	0.00583532	0.0403724	Adgrg3
ENSMUSG00000036564.18	143.235	1.14577	0.245721	4.66287	3.118311830688e-06	0.000181751	Ndrg4
ENSMUSG00000031871.10	1078.46	-1.54844	0.259263	-5.97247	2.33693425669127e-09	6.03072e-07	Cdh5
ENSMUSG00000031886.15	432.129	-1.34587	0.29405	-4.577	4.71697015977116e-06	0.000251781	Ces2e
ENSMUSG00000043251.7	36.2671	-1.55335	0.381298	-4.07385	4.62423782528258e-05	0.0014427	Exoc3l
ENSMUSG00000061048.9	164.271	-1.42638	0.350896	-4.06497	4.80378592860526e-05	0.00146588	Cdh3
ENSMUSG00000031910.15	25.7081	-1.56815	0.456611	-3.43433	0.000594029	0.00840858	Has3
ENSMUSG00000031845.17	121.775	-1.03331	0.334155	-3.09232	0.00198596	0.0193446	Bco1
ENSMUSG00000120233.1	53.7073	-1.25704	0.418605	-3.00293	0.0026739	0.0237878	NA
ENSMUSG00000031831.7	13.8669	2.65006	0.732881	3.61594	0.000299257	0.00512363	Dnaaf1
ENSMUSG00000031825.17	529.759	-1.04812	0.300794	-3.4845	0.000493051	0.00737908	Crispld2
ENSMUSG00000025317.8	97.3011	2.29743	0.566907	4.05257	5.06589901953109e-05	0.00151129	Car5a
ENSMUSG00000121107.1	70.3077	1.02553	0.34888	2.93948	0.0032876	0.0276365	9330133O14Rik
ENSMUSG00000014444.18	1334.55	-1.17773	0.265734	-4.43198	9.33736449572032e-06	0.000420328	Piezo1
ENSMUSG00000048478.8	54.4303	1.14914	0.33436	3.43683	0.000588575	0.00837262	Spata33
ENSMUSG00000001995.10	357.171	-1.44845	0.199106	-7.27479	3.46957699105082e-13	2.99095e-10	Sipa1l2
ENSMUSG00000031853.6	158.725	1.01971	0.24326	4.19184	2.7670171079242e-05	0.000979592	Map3k21
ENSMUSG00000033998.10	1604.67	2.22892	0.238188	9.35781	8.14098154483334e-21	1.75448e-17	Kcnk1
ENSMUSG00000025810.10	707.202	-1.12197	0.215478	-5.20688	1.92043946174222e-07	2.09559e-05	Nrp1
ENSMUSG00000094530.3	253.015	-4.2699	0.290319	-14.7076	5.7618468153762e-49	9.934e-45	NA
ENSMUSG00000110605.3	23.1115	-1.49385	0.500603	-2.9841	0.00284414	0.0248031	Gm32856
ENSMUSG00000050578.11	40.7987	-1.46594	0.531212	-2.75962	0.00578685	0.0401171	Mmp13
ENSMUSG00000005800.4	68.4246	-2.49879	0.46434	-5.38138	7.39152164911383e-08	9.87885e-06	Mmp8
ENSMUSG00000057367.13	1367.47	-1.08922	0.287216	-3.79233	0.000149242	0.0031924	Birc2
ENSMUSG00000032000.18	965.934	-1.30044	0.328485	-3.95889	7.52984208593414e-05	0.00200652	Birc3
ENSMUSG00000031937.8	184.429	1.31503	0.247563	5.31189	1.08492969790444e-07	1.36491e-05	Vstm5
ENSMUSG00000004098.8	26.364	-1.91031	0.716625	-2.6657	0.00768286	0.0487165	Col5a3
ENSMUSG00000057191.15	42.8117	-1.12636	0.421136	-2.67458	0.00748226	0.0479917	AB124611
ENSMUSG00000006235.7	116.089	1.357	0.272582	4.97832	6.41383108143702e-07	5.4743e-05	Epor
ENSMUSG00000111205.2	25.8759	-1.32324	0.483294	-2.73797	0.00618201	0.0421614	Gm39307
ENSMUSG00000036777.9	27.3324	-1.60353	0.600827	-2.66887	0.00761076	0.0484554	Anln
ENSMUSG00000032020.16	317.771	-1.47366	0.246261	-5.98414	2.17533146887431e-09	5.76998e-07	Ubash3b
ENSMUSG00000032013.7	13.9352	2.34864	0.744057	3.15653	0.00159658	0.0166298	Trim29
ENSMUSG00000034739.18	25.6608	2.10183	0.774792	2.71277	0.00667237	0.0443308	Mfrp
ENSMUSG00000032135.16	449.658	-1.30121	0.203149	-6.40519	1.50185189266154e-10	6.1651e-08	Mcam
ENSMUSG00000111088.3	9.76317	2.1829	0.7852	2.78006	0.00543494	0.0383915	NA
ENSMUSG00000032094.9	8.11798	-2.01185	0.704199	-2.85693	0.00427754	0.032778	Cd3d
ENSMUSG00000048534.8	58.3433	-1.54406	0.300795	-5.13324	2.84789593715753e-07	2.86769e-05	Jaml
ENSMUSG00000032087.12	18.548	-7.73529	1.18161	-6.54641	5.89367616241197e-11	2.98861e-08	Dscaml1
ENSMUSG00000032269.9	45.1295	1.20559	0.431956	2.79101	0.00525431	0.0375423	Htr3a
ENSMUSG00000032060.11	2942.24	1.57507	0.308053	5.11297	3.17128418725477e-07	3.1066e-05	Cryab
ENSMUSG00000032291.9	6.83144	-6.29698	1.31056	-4.80479	1.54917496119386e-06	0.000108135	Crabp1
ENSMUSG00000032911.7	491.281	-1.02331	0.357269	-2.86426	0.00417991	0.0324037	Cspg4
ENSMUSG00000038264.9	816.254	-1.53672	0.370627	-4.14626	3.3794576772623e-05	0.00112917	Sema7a
ENSMUSG00000051243.15	30.003	-2.71714	0.516071	-5.26504	1.40157772325283e-07	1.64385e-05	Islr2
ENSMUSG00000032292.9	5.98799	4.16528	1.46685	2.8396	0.00451705	0.0340675	Nr2e3
ENSMUSG00000032280.17	1654.58	-1.08111	0.341175	-3.16878	0.0015308	0.0161948	Tle3
ENSMUSG00000032254.11	159.794	-1.32233	0.356585	-3.70831	0.000208651	0.00401939	Kif23
ENSMUSG00000121050.1	12.7065	-1.71624	0.63475	-2.7038	0.00685515	0.0452141	NA
ENSMUSG00000032400.19	15.9315	-1.62328	0.525036	-3.09174	0.00198984	0.0193508	Zwilch
ENSMUSG00000034593.17	1321.76	1.67181	0.427305	3.91245	9.13627963508501e-05	0.00229285	Myo5a
ENSMUSG00000034898.18	33.1403	-1.18025	0.396737	-2.97489	0.00293089	0.0252928	Filip1
ENSMUSG00000039313.15	10.6467	-2.01578	0.737165	-2.7345	0.00624747	0.0425069	Minar1
ENSMUSG00000096647.3	22.5588	4.70404	1.18878	3.95703	7.58881256311655e-05	0.00201912	NA
ENSMUSG00000015354.9	115.91	1.57719	0.420187	3.75353	0.000174359	0.00357022	Pcolce2
ENSMUSG00000043587.16	231.172	1.69635	0.372772	4.55063	5.34866119282027e-06	0.00027954	Pxylp1
ENSMUSG00000085541.2	364.23	1.12439	0.360897	3.11555	0.00183602	0.0183593	NA
ENSMUSG00000037953.8	123.28	1.68502	0.560261	3.00757	0.00263347	0.0235008	A4gnt
ENSMUSG00000032537.16	53.4408	-1.69622	0.387652	-4.37563	1.21080641273943e-05	0.000510404	Ephb1
ENSMUSG00000032561.16	209.453	-1.00649	0.263638	-3.81772	0.000134691	0.00298102	Acp3
ENSMUSG00000032565.10	125.053	1.09818	0.306726	3.58032	0.000343175	0.00568366	Nudt16
ENSMUSG00000043719.15	85.078	1.34354	0.424744	3.16317	0.00156062	0.0164065	Col6a6
ENSMUSG00000023262.14	7866.02	1.49246	0.238311	6.26267	3.78444062954175e-10	1.30495e-07	Acy1
ENSMUSG00000032578.8	455.549	1.86822	0.343573	5.43761	5.40003812881723e-08	7.69438e-06	Cish
ENSMUSG00000103409.3	34.2322	-1.23856	0.465906	-2.65839	0.00785151	0.0494585	Lsmem2
ENSMUSG00000034684.13	1008.88	-1.05345	0.212491	-4.95762	7.13625768482919e-07	5.97263e-05	Sema3f
ENSMUSG00000032596.15	570.176	-1.23981	0.40856	-3.03459	0.00240861	0.0220069	Uba7
ENSMUSG00000036057.12	796.38	-1.08861	0.244134	-4.45908	8.2310953016268e-06	0.000384586	Ptpn23
ENSMUSG00000032484.9	105.683	-2.85578	1.01455	-2.81481	0.00488055	0.0357762	Ngp
ENSMUSG00000032496.8	52.826	-2.9888	0.638554	-4.68057	2.86075958612494e-06	0.000171598	Ltf
ENSMUSG00000038775.15	627.58	1.06544	0.371386	2.86882	0.00412009	0.0321174	Vill
ENSMUSG00000120766.1	17.7924	1.34573	0.499437	2.6945	0.00704943	0.0461249	NA
ENSMUSG00000079243.6	5.26889	-3.27976	1.22912	-2.66838	0.00762171	0.0485072	Xirp1
ENSMUSG00000052658.6	34.7203	1.36352	0.384146	3.5495	0.00038597	0.00620756	5830454E08Rik
ENSMUSG00000032532.8	106.967	1.80971	0.467376	3.87208	0.000107911	0.00256122	Cck
ENSMUSG00000038587.11	1597.26	-1.65555	0.372984	-4.43866	9.051963680073e-06	0.000412889	Akap12
ENSMUSG00000095123.2	122.88	-1.25274	0.326965	-3.83143	0.000127398	0.00286746	NA
ENSMUSG00000019767.13	146.398	3.37495	0.847967	3.98004	6.89027247677946e-05	0.00188564	Ccdc170
ENSMUSG00000060487.8	135.324	-1.53273	0.259193	-5.91346	3.34997976697333e-09	8.251e-07	Samd5
ENSMUSG00000015501.11	589.732	-1.04374	0.3189	-3.27295	0.00106431	0.0126462	Hivep2
ENSMUSG00000096546.3	111.806	1.03219	0.289599	3.56422	0.000364935	0.00596055	Smlr1
ENSMUSG00000019779.16	472.061	-1.16078	0.195815	-5.92795	3.06731447009557e-09	7.66429e-07	Frk
ENSMUSG00000019846.12	134.507	-1.27188	0.218899	-5.81034	6.2345672422532e-09	1.31086e-06	Lama4
ENSMUSG00000110874.3	50.056	2.47157	0.506321	4.88143	1.05318974595284e-06	7.98645e-05	D030045P18Rik
ENSMUSG00000110720.2	52.3952	-1.34072	0.349215	-3.83925	0.000123411	0.00281075	NA
ENSMUSG00000112148.2	24.7013	-1.51004	0.546156	-2.76485	0.00569494	0.0396553	Lilrb4a
ENSMUSG00000112843.2	4.99921	-4.282	1.35033	-3.17109	0.00151868	0.0161328	NA
ENSMUSG00000038624.14	161.529	1.04619	0.340598	3.07164	0.00212886	0.0202447	Nepn
ENSMUSG00000020108.5	1052.66	-1.77747	0.633236	-2.80696	0.00500119	0.0362556	Ddit4
ENSMUSG00000057337.14	130.093	1.99793	0.379325	5.26708	1.38612818419802e-07	1.63687e-05	Chst3
ENSMUSG00000019947.11	1038.08	-1.27654	0.261539	-4.88088	1.05615114466295e-06	7.98645e-05	Arid5b
ENSMUSG00000046807.11	98.2281	1.77588	0.56447	3.1461	0.00165466	0.0170724	Lrrc75b
ENSMUSG00000112662.2	13.1022	-2.72283	0.918967	-2.96292	0.00304734	0.0259729	NA
ENSMUSG00000035697.15	80.9358	-1.59501	0.381416	-4.18181	2.89202249595852e-05	0.00101035	Arhgap45
ENSMUSG00000035673.11	1236.68	-1.34971	0.354431	-3.80812	0.000140029	0.00305988	Sbno2
ENSMUSG00000020251.15	15.4529	2.11765	0.698045	3.03369	0.00241583	0.0220611	Glt8d2
ENSMUSG00000034612.8	316.016	-1.41863	0.245049	-5.78915	7.07432483170433e-09	1.45201e-06	Chst11
ENSMUSG00000050108.13	21.0563	-3.1319	0.823313	-3.80402	0.000142367	0.00308748	Bpifc
ENSMUSG00000084899.2	16.4665	-2.45004	0.662753	-3.69676	0.000218373	0.00414167	NA
ENSMUSG00000074802.12	37.695	-1.76537	0.439927	-4.01288	5.998290742004e-05	0.00169535	Gas2l3
ENSMUSG00000019979.13	117.059	-1.22322	0.250186	-4.88924	1.01224148663928e-06	7.86129e-05	Apaf1
ENSMUSG00000020023.19	920.942	-1.00251	0.276963	-3.61964	0.000295018	0.00506109	Tmcc3
ENSMUSG00000097766.3	13.2256	1.98146	0.685568	2.89025	0.00384938	0.0307255	5730420D15Rik
ENSMUSG00000112289.2	97.1057	1.62462	0.438053	3.70874	0.000208293	0.00401701	NA
ENSMUSG00000112188.2	164.815	1.36519	0.37269	3.66306	0.000249217	0.0045425	Gm47708
ENSMUSG00000019894.15	459.898	1.76111	0.362772	4.8546	1.20631587838328e-06	8.88807e-05	Slc6a15
ENSMUSG00000020151.17	26.9162	1.31296	0.431276	3.04437	0.00233168	0.0214764	Ptprr
ENSMUSG00000020121.16	171.22	-1.92364	0.376211	-5.11318	3.1677198228229e-07	3.1066e-05	Srgap1
ENSMUSG00000025432.12	22.0955	-1.97113	0.658203	-2.99471	0.00274707	0.0242634	Avil
ENSMUSG00000080115.4	61.8118	-1.15619	0.378766	-3.05251	0.00226936	0.0211607	Eef1akmt3
ENSMUSG00000040258.7	40.4339	2.53275	0.424103	5.972	2.34358989263285e-09	6.03072e-07	Nxph4
ENSMUSG00000089789.2	30.2415	-1.43204	0.439674	-3.25706	0.00112574	0.0131319	Rdh1
ENSMUSG00000049721.15	706.796	1.22174	0.17958	6.80329	1.02257263199234e-11	6.07937e-09	Gal3st1
ENSMUSG00000034394.15	83.5209	-1.83734	0.374091	-4.91149	9.03867074489676e-07	7.21462e-05	Lif
ENSMUSG00000085156.10	84.7774	-1.48539	0.336594	-4.41301	1.01942813216093e-05	0.000448366	Snhg15
ENSMUSG00000121213.1	48.7306	1.91009	0.500126	3.81923	0.000133871	0.00297431	NA
ENSMUSG00000119981.1	29.6911	1.08353	0.384797	2.81584	0.00486506	0.035693	NA
ENSMUSG00000040711.9	194.279	-1.3904	0.220596	-6.30292	2.92086808180294e-10	1.09475e-07	Sh3pxd2b
ENSMUSG00000002699.14	65.9704	-1.16582	0.314106	-3.71155	0.00020599	0.00400392	Lcp2
ENSMUSG00000086243.2	168.872	-1.58741	0.511158	-3.10551	0.00189948	0.0187781	NA
ENSMUSG00000020326.8	5924.86	-1.48279	0.141046	-10.5128	7.5447055008288e-26	3.25196e-22	Ccng1
ENSMUSG00000020395.14	24.865	-1.47507	0.447253	-3.29806	0.000973548	0.0118958	Itk
ENSMUSG00000040328.17	162.069	-1.55904	0.580945	-2.68362	0.00728294	0.0471344	Or2v1
ENSMUSG00000059864.3	16.4059	1.99522	0.60411	3.30274	0.000957452	0.0117742	Or2y1g
ENSMUSG00000020357.4	451.114	-1.35085	0.237049	-5.69862	1.2077808323563e-08	2.26341e-06	Flt4
ENSMUSG00000020377.16	32.8201	-2.0228	0.676563	-2.98981	0.00279147	0.02448	Ltc4s
ENSMUSG00000018387.13	20.7239	1.58199	0.544581	2.90497	0.00367283	0.0298102	Shroom1
ENSMUSG00000018899.18	1304.71	-1.0666	0.364056	-2.92976	0.00339225	0.0281588	Irf1
ENSMUSG00000078851.5	57.5331	1.07953	0.376874	2.86443	0.00417761	0.0324037	H2ac25
ENSMUSG00000019102.11	14.5703	2.42889	0.836903	2.90224	0.00370509	0.029945	Aldh3a1
ENSMUSG00000069855.10	7.7042	-2.40922	0.822106	-2.93054	0.00338371	0.0281421	Slc47a2
ENSMUSG00000018507.17	32.3376	-1.30657	0.48916	-2.67105	0.00756137	0.0482657	Trpv2
ENSMUSG00000085683.3	50.3492	2.27544	0.647732	3.51293	0.000443194	0.00683462	Tmem238l
ENSMUSG00000020897.13	15.6904	-1.93448	0.704834	-2.74459	0.00605867	0.0414843	Aurkb
ENSMUSG00000043419.12	33.1557	1.42975	0.419564	3.40771	0.000655094	0.00904206	Rnf227
ENSMUSG00000051790.16	194.877	-1.45963	0.366522	-3.98237	6.82305339663669e-05	0.00187021	Nlgn2
ENSMUSG00000040829.15	224.089	-1.21716	0.400243	-3.04106	0.0023575	0.0216545	Zmynd15
ENSMUSG00000020811.17	79.589	2.38399	0.492786	4.83777	1.31303895475042e-06	9.55194e-05	Wscd1
ENSMUSG00000040471.18	469.727	1.26421	0.376584	3.35706	0.000787766	0.0102723	Ggt6
ENSMUSG00000020798.15	72.9172	2.17239	0.602119	3.60791	0.000308678	0.00525881	Spns3
ENSMUSG00000084329.2	21.7271	2.15444	0.683767	3.15085	0.00162798	0.0168685	Gm6733
ENSMUSG00000020826.10	34.6679	-1.79528	0.511927	-3.50691	0.000453345	0.00695474	Nos2
ENSMUSG00000017639.14	865.013	1.06968	0.194319	5.50476	3.69680517969849e-08	5.59093e-06	Rab11fip4
ENSMUSG00000018845.15	41.308	-1.64955	0.547679	-3.01189	0.0025963	0.0232655	Unc45b
ENSMUSG00000020684.15	48.9439	-1.09554	0.378944	-2.89104	0.00383969	0.0306872	Rasl10b
ENSMUSG00000051748.3	19.2197	-2.59246	0.703004	-3.68769	0.000226298	0.00425475	Wfdc21
ENSMUSG00000020486.20	230.268	1.20323	0.403576	2.98142	0.00286911	0.0249704	Septin4
ENSMUSG00000034031.6	7.65916	6.42005	1.71399	3.74567	0.000179911	0.00364724	Ccdc182
ENSMUSG00000020867.14	31.424	1.97856	0.634307	3.11926	0.00181309	0.0182271	Spata20
ENSMUSG00000076435.4	547.932	-1.59407	0.197247	-8.08156	6.39441022606745e-16	7.87472e-13	Acsf2
ENSMUSG00000001506.11	109.349	-1.2905	0.455877	-2.83082	0.00464294	0.0346917	Col1a1
ENSMUSG00000001507.17	1236.4	-1.06798	0.226058	-4.72436	2.30840851723671e-06	0.000146861	Itga3
ENSMUSG00000013418.9	16.0309	3.24692	0.946385	3.43087	0.000601655	0.00849561	B4galnt2
ENSMUSG00000017417.15	33.3055	2.54999	0.413476	6.16721	6.95038580221101e-10	2.18329e-07	Plxdc1
ENSMUSG00000061718.13	627.935	2.48952	0.423246	5.88197	4.05412049830551e-09	9.57494e-07	Ppp1r1b
ENSMUSG00000020914.18	75.3625	-2.24012	0.493587	-4.53846	5.66666516804041e-06	0.000291639	Top2a
ENSMUSG00000054146.9	57.8801	2.493	0.347139	7.18154	6.8928154719345e-13	4.95163e-10	Krt15
ENSMUSG00000045545.9	27.3356	2.74692	0.517881	5.30416	1.13194867782244e-07	1.39399e-05	Krt14
ENSMUSG00000006931.16	168.173	1.04018	0.286543	3.63009	0.000283323	0.00490961	P3h4
ENSMUSG00000004040.17	4778.47	-1.15608	0.352076	-3.2836	0.0010249	0.0123654	Stat3
ENSMUSG00000006574.16	495.634	1.10347	0.387275	2.84931	0.0043814	0.0333656	Slc4a1
ENSMUSG00000034685.5	164.26	1.13938	0.256884	4.43539	9.1905652607571e-06	0.000416986	Fam171a2
ENSMUSG00000020926.17	76.27	-1.45211	0.417612	-3.47717	0.000506745	0.00753822	Adam11
ENSMUSG00000018486.3	69.9943	3.02623	0.531899	5.68948	1.27425879691205e-08	2.36231e-06	Wnt9b
ENSMUSG00000020689.5	200.055	-1.90725	0.451621	-4.22313	2.40937101576364e-05	0.000874526	Itgb3
ENSMUSG00000078607.7	24.995	1.47455	0.438001	3.36655	0.000761147	0.010017	1810010H24Rik
ENSMUSG00000020604.14	229.594	1.02786	0.367824	2.79444	0.00519894	0.0373479	Arsg
ENSMUSG00000000202.10	7.85116	-4.98254	1.23705	-4.02777	5.63077935870304e-05	0.00162614	Btbd17
ENSMUSG00000047798.16	42.7389	-2.71745	0.542425	-5.00981	5.44832404098751e-07	4.849e-05	Cd300lf
ENSMUSG00000050910.6	126.535	-1.38137	0.257392	-5.36679	8.01485975169511e-08	1.04685e-05	Cdr2l
ENSMUSG00000045775.16	428.105	1.23789	0.28257	4.38083	1.18229373043881e-05	0.000499606	Slc16a5
ENSMUSG00000075420.7	18.3635	1.89296	0.530458	3.56854	0.000358979	0.00589364	Erln
ENSMUSG00000020793.6	60.9923	2.41894	0.569094	4.25051	2.13284896257126e-05	0.00079594	Galr2
ENSMUSG00000020806.16	720.381	-1.30731	0.411291	-3.17855	0.00148014	0.0158712	Rhbdf2
ENSMUSG00000017716.16	39.9504	-1.63765	0.377424	-4.33903	1.43116157518601e-05	0.000588894	Birc5
ENSMUSG00000053113.4	377.241	-1.40466	0.39016	-3.60021	0.000317955	0.00538902	Socs3
ENSMUSG00000017446.15	308.587	-1.10097	0.233316	-4.7188	2.37239507736733e-06	0.000150144	C1qtnf1
ENSMUSG00000013483.15	122.519	-1.12244	0.305986	-3.66828	0.000244187	0.00448831	Card14
ENSMUSG00000042988.11	139.955	1.4365	0.358966	4.00176	6.28727260468104e-05	0.00174837	Notum
ENSMUSG00000025150.11	231.016	1.37812	0.347133	3.97	7.18716593589705e-05	0.00194547	Cbr2
ENSMUSG00000039208.16	459.145	1.1728	0.218114	5.37702	7.57303362139444e-08	9.96692e-06	Metrnl
ENSMUSG00000112441.2	7.15077	4.47615	1.63081	2.74474	0.0060558	0.0414812	NA
ENSMUSG00000112657.2	9.17506	-4.14354	0.988965	-4.18978	2.79229907169896e-05	0.000984528	NA
ENSMUSG00000054364.6	4292.18	-1.21679	0.283067	-4.2986	1.71882913631947e-05	0.000667008	Rhob
ENSMUSG00000121137.1	509.965	-1.66008	0.472175	-3.51582	0.000438394	0.0067868	5033421B08Rik
ENSMUSG00000020592.15	598.851	-1.00832	0.280286	-3.59747	0.000321329	0.00542078	Sdc1
ENSMUSG00000020646.18	240.696	1.09982	0.247203	4.44906	8.62476101010329e-06	0.000400807	Mboat2
ENSMUSG00000020644.10	5426.38	1.46701	0.237885	6.16688	6.96484681612588e-10	2.18329e-07	Id2
ENSMUSG00000036169.7	1280.6	1.24671	0.287507	4.33629	1.44905159698021e-05	0.000594836	Sostdc1
ENSMUSG00000073079.7	14.0564	-4.50713	0.934679	-4.82211	1.42047048119035e-06	0.0001012	Srp54a
ENSMUSG00000112008.2	13.2881	-2.85921	0.73835	-3.87243	0.000107754	0.00256122	NA
ENSMUSG00000021125.7	669.957	1.23188	0.404291	3.04702	0.00231125	0.0213893	Arg2
ENSMUSG00000021123.13	47.0644	1.72127	0.387138	4.44614	8.74274029524016e-06	0.000404111	Rdh12
ENSMUSG00000021127.8	3894.42	-1.03165	0.266389	-3.87273	0.000107624	0.00256122	Zfp36l1
ENSMUSG00000021136.14	51.9848	-2.36163	0.351861	-6.71183	1.92195241614595e-11	1.06892e-08	Smoc1
ENSMUSG00000042734.7	34.8031	-1.71575	0.365416	-4.69535	2.66155113984178e-06	0.000162723	Ttc9
ENSMUSG00000054383.3	19.8688	-1.25333	0.461479	-2.71591	0.00660939	0.0440465	Pnma1
ENSMUSG00000042507.16	359.238	-1.18614	0.293395	-4.0428	5.28164299261285e-05	0.00155129	Mideas
ENSMUSG00000002020.16	26.9656	-1.46256	0.551172	-2.65355	0.00796501	0.0499181	Ltbp2
ENSMUSG00000034258.5	546.152	1.1336	0.306044	3.70402	0.000212206	0.00405165	Flvcr2
ENSMUSG00000021255.18	622.181	1.25389	0.295253	4.24684	2.16806808643559e-05	0.000803864	Esrrb
ENSMUSG00000021256.6	17.0244	-1.54235	0.482949	-3.19361	0.00140507	0.015308	Vash1
ENSMUSG00000047415.13	14.2307	-2.04031	0.698226	-2.92214	0.00347634	0.0286225	Gpr68
ENSMUSG00000060807.8	342.303	2.49199	0.490923	5.07613	3.85200425780681e-07	3.60937e-05	Serpina6
ENSMUSG00000066363.13	821.759	-2.02113	0.76127	-2.65495	0.007932	0.0497474	Serpina3f
ENSMUSG00000041481.18	711.29	-1.55683	0.412492	-3.77421	0.000160513	0.00335938	Serpina3g
ENSMUSG00000121484.1	1334.28	-1.24322	0.388293	-3.20176	0.00136593	0.0150287	Serpina3h
ENSMUSG00000079014.5	360.749	-1.20638	0.30248	-3.98829	6.65519904565864e-05	0.00183002	Serpina3i
ENSMUSG00000021260.9	34.6416	-1.3937	0.40576	-3.43478	0.00059303	0.00840825	Hhipl1
ENSMUSG00000037679.10	377.885	-1.83362	0.334254	-5.48572	4.11786005443221e-08	6.12035e-06	Inf2
ENSMUSG00000021215.16	4099.74	-1.08085	0.214899	-5.02955	4.91639825027585e-07	4.48485e-05	Net1
ENSMUSG00000000078.8	2025.67	-1.81605	0.287132	-6.32478	2.53587988449651e-10	9.93661e-08	Klf6
ENSMUSG00000046159.17	12.925	1.96223	0.688385	2.85048	0.00436535	0.0332727	Chrm3
ENSMUSG00000005397.9	740.417	-1.02902	0.171844	-5.98807	2.12339750270519e-09	5.72023e-07	Nid1
ENSMUSG00000055137.8	2667.56	1.06131	0.172623	6.14813	7.84020932383176e-10	2.4138e-07	Sugct
ENSMUSG00000002808.8	76.5863	-1.83128	0.398526	-4.59514	4.32460611466674e-06	0.000238213	Epdr1
ENSMUSG00000004341.9	564.001	1.36863	0.298097	4.59122	4.40660198132996e-06	0.000239666	Gpx6
ENSMUSG00000060678.6	61.1046	1.97561	0.411159	4.80498	1.54769331329884e-06	0.000108135	H4c3
ENSMUSG00000036110.15	307.689	2.19054	0.512679	4.27275	1.93080993384119e-05	0.000731628	Slc17a2
ENSMUSG00000036006.21	56.8508	-1.08011	0.290097	-3.72328	0.000196647	0.00387917	Ripor2
ENSMUSG00000076431.5	1129.04	-1.49229	0.376652	-3.96198	7.43317874646826e-05	0.00198383	Sox4
ENSMUSG00000038732.16	190.676	-1.05495	0.225073	-4.68715	2.77033557798843e-06	0.000167117	Mboat1
ENSMUSG00000085620.3	28.8355	2.41739	0.510727	4.73323	2.20978531660624e-06	0.000143769	NA
ENSMUSG00000038415.11	772.307	1.36853	0.34111	4.012	6.02077346280888e-05	0.00169892	Foxq1
ENSMUSG00000021367.9	94.5579	-1.4639	0.337748	-4.3343	1.46227846457713e-05	0.00059884	Edn1
ENSMUSG00000044164.3	9.35903	2.76094	0.996011	2.772	0.00557126	0.0390561	Rnf182
ENSMUSG00000120800.1	16.35	-2.44366	0.637608	-3.83255	0.000126821	0.00286171	NA
ENSMUSG00000114860.2	22.7701	1.57442	0.550418	2.86041	0.00423097	0.0326089	A330033J07Rik
ENSMUSG00000021379.3	713.977	2.02949	0.282889	7.17415	7.27570812770815e-13	5.01762e-10	Id4
ENSMUSG00000095300.2	58.4104	1.55956	0.465813	3.34803	0.000813879	0.0105367	Spata31e3
ENSMUSG00000021464.16	132.871	1.48666	0.487972	3.04661	0.00231437	0.0213963	Ror2
ENSMUSG00000049625.7	47.6814	-1.33577	0.47845	-2.79186	0.00524054	0.0375284	Tifab
ENSMUSG00000021508.12	240.211	1.1093	0.353348	3.1394	0.00169296	0.0173076	Cxcl14
ENSMUSG00000097101.5	100.085	1.10316	0.291266	3.78748	0.000152181	0.00323921	1810034E14Rik
ENSMUSG00000060969.10	735.729	1.34921	0.239097	5.64292	1.67186705132833e-08	2.94129e-06	Irx1
ENSMUSG00000113346.4	221.499	1.39149	0.225521	6.17013	6.82334338435819e-10	2.18329e-07	Eprn
ENSMUSG00000113019.3	61.2621	1.26458	0.333236	3.79486	0.000147724	0.0031757	NA
ENSMUSG00000045312.13	368.114	-1.01467	0.309784	-3.2754	0.00105513	0.0125806	Lhfpl2
ENSMUSG00000042857.5	37.0893	1.03439	0.332372	3.11214	0.00185737	0.0185317	Gm9776
ENSMUSG00000113598.2	9.72563	3.22237	1.06428	3.02774	0.00246392	0.0223817	NA
ENSMUSG00000021670.15	1328.52	1.5229	0.388601	3.91893	8.89435962015555e-05	0.00225461	Hmgcr
ENSMUSG00000041773.9	223.306	-1.08759	0.267834	-4.06069	4.89284373996439e-05	0.00148589	Enc1
ENSMUSG00000071203.7	10.7095	-2.11056	0.739018	-2.8559	0.00429154	0.0328554	Naip5
ENSMUSG00000041431.17	35.3917	-1.90692	0.498287	-3.82695	0.000129743	0.00290507	Ccnb1
ENSMUSG00000034751.18	326.904	-1.41261	0.287321	-4.91649	8.81088935213795e-07	7.06551e-05	Mast4
ENSMUSG00000118423.2	37.6635	-1.25216	0.427689	-2.92774	0.0034144	0.0282745	NA
ENSMUSG00000059751.8	593.267	6.97324	1.76717	3.94599	7.94699035024217e-05	0.0020908	Rps3a3
ENSMUSG00000021701.9	380.075	-1.40132	0.298979	-4.68701	2.77220245366148e-06	0.000167117	Plk2
ENSMUSG00000021754.18	1063.31	-1.06837	0.324937	-3.28792	0.00100931	0.0122202	Map3k1
ENSMUSG00000074635.4	11.733	2.10595	0.773051	2.7242	0.00644574	0.0433554	3110070M22Rik
ENSMUSG00000095609.3	10.261	-2.58832	0.874903	-2.95841	0.0030923	0.0262892	Anxa2r1
ENSMUSG00000114253.3	22.6963	-1.67812	0.500135	-3.35533	0.000792701	0.0102991	NA
ENSMUSG00000068758.9	65.8493	-1.29855	0.465244	-2.79112	0.00525255	0.0375423	Il3ra
ENSMUSG00000021750.17	2617.28	1.50352	0.359333	4.18418	2.86191609905901e-05	0.00100493	Fam107a
ENSMUSG00000021751.14	2074.28	1.04177	0.3113	3.34653	0.000818309	0.0105573	Acox2
ENSMUSG00000025279.8	89.5479	-1.34459	0.456377	-2.94622	0.00321684	0.0271836	Dnase1l3
ENSMUSG00000021815.5	25.7618	-1.68295	0.537617	-3.13039	0.00174576	0.0177155	Mss51
ENSMUSG00000021822.4	7259.91	1.84263	0.411704	4.47561	7.61922793817895e-06	0.000359899	Plau
ENSMUSG00000021994.16	205.507	1.31403	0.38565	3.4073	0.000656088	0.00904206	Wnt5a
ENSMUSG00000021922.18	61.4921	-3.08652	0.617494	-4.99845	5.77915054245869e-07	5.05778e-05	Itih4
ENSMUSG00000042286.14	421.647	-1.61855	0.199419	-8.11634	4.8045790566589e-16	6.37198e-13	Stab1
ENSMUSG00000021904.7	1425.95	-1.18331	0.248974	-4.75273	2.00683580483406e-06	0.000135084	Sema3g
ENSMUSG00000021950.16	23.3645	2.01279	0.588779	3.41859	0.000629472	0.00877342	Anxa8
ENSMUSG00000043681.6	215.935	1.78192	0.405234	4.39725	1.09630458286707e-05	0.0004711	Fam25a
ENSMUSG00000115483.2	17.8787	2.11999	0.787103	2.69341	0.00707243	0.0461354	NA
ENSMUSG00000115100.2	29.9247	1.16637	0.362226	3.22	0.00128191	0.0144077	NA
ENSMUSG00000021876.16	842.726	1.6046	0.345536	4.6438	3.42050495643785e-06	0.00019399	Rnase4
ENSMUSG00000072115.12	61.6701	2.27493	0.580716	3.91745	8.94894007021575e-05	0.00225568	Ang
ENSMUSG00000105703.3	243.576	-3.106	0.472452	-6.57422	4.89102236042207e-11	2.63519e-08	Gm43305
ENSMUSG00000022220.15	82.8662	-1.14465	0.354538	-3.22858	0.00124407	0.0141112	Adcy4
ENSMUSG00000054509.8	400.912	-1.13387	0.288109	-3.93555	8.30077781920224e-05	0.00215858	Parp4
ENSMUSG00000100017.3	100.703	1.10225	0.268756	4.10131	4.10813514177135e-05	0.00131896	2410022M11Rik
ENSMUSG00000044461.7	20.6211	2.34154	0.874457	2.67771	0.00741276	0.0476373	Shisa2
ENSMUSG00000022037.16	10276.3	-1.20082	0.247118	-4.8593	1.17801606100191e-06	8.75495e-05	Clu
ENSMUSG00000075549.3	7.07711	2.96567	1.11028	2.67109	0.0075605	0.0482657	Gm6878
ENSMUSG00000022054.12	18.8067	-1.80175	0.672458	-2.67935	0.00737659	0.0475083	Nefm
ENSMUSG00000014813.10	272.019	-1.19999	0.402351	-2.98244	0.00285958	0.0249	Stc1
ENSMUSG00000022074.7	78.8784	-1.6396	0.344978	-4.75278	2.00642132758403e-06	0.000135084	Tnfrsf10b
ENSMUSG00000022102.14	52.9118	1.08127	0.323687	3.3405	0.000836276	0.0106802	Dok2
ENSMUSG00000022002.3	14.3958	3.06195	0.808901	3.78532	0.000153511	0.00325946	Erich6b
ENSMUSG00000022012.10	115.675	1.18657	0.300613	3.94716	7.90833726220593e-05	0.00208483	Enox1
ENSMUSG00000115363.2	23.0696	7.03489	1.27101	5.53488	3.11444967983383e-08	5.06568e-06	NA
ENSMUSG00000097927.3	42.5627	-1.72258	0.329595	-5.22634	1.72901046968112e-07	1.89872e-05	NA
ENSMUSG00000115190.2	89.8774	-1.72126	0.313631	-5.48818	4.06089991830106e-08	6.08817e-06	NA
ENSMUSG00000022026.8	578.675	-2.61028	0.352813	-7.39847	1.3775812889432e-13	1.39711e-10	Olfm4
ENSMUSG00000098557.2	1423.62	-1.03848	0.202437	-5.12989	2.89906594005449e-07	2.88918e-05	Kctd12
ENSMUSG00000022112.15	61.9017	2.23313	0.711347	3.1393	0.00169352	0.0173076	Gpc5
ENSMUSG00000022132.16	2557.56	1.14757	0.304173	3.77275	0.00016146	0.00337013	Cldn10
ENSMUSG00000022146.13	842.764	-1.40998	0.2964	-4.75701	1.96477397529312e-06	0.000133892	Osmr
ENSMUSG00000048424.19	587.758	1.04625	0.377621	2.77063	0.00559483	0.0391638	Ranbp3l
ENSMUSG00000003882.6	19.9242	-2.10994	0.734763	-2.87159	0.00408412	0.031992	Il7r
ENSMUSG00000058914.13	634.851	1.16987	0.339861	3.44221	0.000576986	0.00825545	C1qtnf3
ENSMUSG00000022330.6	226.944	1.05324	0.310271	3.39458	0.00068735	0.0092674	Osr2
ENSMUSG00000037617.13	45.4553	-1.43283	0.39322	-3.64383	0.000268613	0.0047499	Spag1
ENSMUSG00000089804.4	66.6789	1.13426	0.340852	3.32773	0.000875556	0.0109945	Gm16136
ENSMUSG00000057262.3	38.4653	-6.65288	2.35517	-2.82479	0.00473114	0.0351593	NA
ENSMUSG00000097286.4	30.0839	1.14974	0.430736	2.66924	0.00760227	0.0484192	Gm26684
ENSMUSG00000022371.17	956.61	-1.06674	0.217324	-4.90855	9.17536853555548e-07	7.28998e-05	Col14a1
ENSMUSG00000022360.9	67.1728	-1.19935	0.423796	-2.83002	0.00465454	0.0347247	Atad2
ENSMUSG00000022346.18	278.343	-1.1942	0.185637	-6.43298	1.25127981616018e-10	5.61133e-08	Myc
ENSMUSG00000056293.13	96.5621	1.69538	0.366325	4.62806	3.69104079679013e-06	0.000206833	Gsdmc2
ENSMUSG00000022372.15	120.36	-1.79113	0.347338	-5.15672	2.51306845939799e-07	2.62593e-05	Sla
ENSMUSG00000005124.11	101.1	-1.85435	0.371248	-4.99491	5.88618745748214e-07	5.09969e-05	Ccn4
ENSMUSG00000013846.11	715.451	-1.50356	0.322775	-4.65823	3.18938212026595e-06	0.000182685	St3gal1
ENSMUSG00000022595.8	61.0472	2.6876	0.487817	5.50944	3.59977959576099e-08	5.49237e-06	Lypd2
ENSMUSG00000121494.1	291.769	1.42853	0.366055	3.9025	9.52040091910502e-05	0.00236515	9030619P08Rik
ENSMUSG00000022565.16	1465.94	-1.18982	0.327574	-3.63221	0.000281006	0.00489871	Plec
ENSMUSG00000050014.9	184.333	1.74485	0.528734	3.30005	0.000966682	0.0118623	Apol10b
ENSMUSG00000022443.18	5284.25	-1.22071	0.276703	-4.41163	1.0259357003655e-05	0.000448938	Myh9
ENSMUSG00000071713.7	86.3039	-1.09268	0.315767	-3.46041	0.00053935	0.00789383	Csf2rb
ENSMUSG00000071711.13	3205.36	1.17368	0.22705	5.16927	2.3500881839624e-07	2.47449e-05	Mpst
ENSMUSG00000068227.10	44.4975	-1.39172	0.405759	-3.42992	0.00060377	0.00851153	Il2rb
ENSMUSG00000018008.9	141.008	-1.07408	0.268007	-4.00765	6.13271040188771e-05	0.00171646	Cyth4
ENSMUSG00000115867.3	41.2667	1.23961	0.382436	3.24134	0.00118971	0.0136707	Gm10865
ENSMUSG00000042622.15	460.135	-1.25083	0.270629	-4.62194	3.80173851620121e-06	0.000211438	Maff
ENSMUSG00000022421.21	77.0487	1.13329	0.310735	3.64715	0.000265169	0.00471318	Nptxr
ENSMUSG00000022416.16	23.8047	2.61959	0.712647	3.67587	0.000237045	0.0043945	Cacna1i
ENSMUSG00000121069.1	1245.59	-1.07559	0.346537	-3.10383	0.00191032	0.018842	NA
ENSMUSG00000116219.2	125.179	1.77692	0.40255	4.41417	1.01398134218947e-05	0.000447411	NA
ENSMUSG00000058099.17	49.5248	-1.78966	0.594954	-3.00807	0.0026291	0.0234741	Nfam1
ENSMUSG00000116508.3	5.9378	5.0539	1.37712	3.66991	0.000242637	0.00446892	NA
ENSMUSG00000022435.7	154.275	2.44079	0.591548	4.12611	3.68949814709449e-05	0.00121163	Upk3a
ENSMUSG00000022382.16	317.772	1.19982	0.383689	3.12707	0.0017656	0.0178537	Wnt7b
ENSMUSG00000022385.12	42.1546	-1.58812	0.515809	-3.0789	0.00207768	0.0199229	Gtse1
ENSMUSG00000053137.8	125.27	-1.21263	0.268415	-4.51776	6.24984225689822e-06	0.000315069	Mapk11
ENSMUSG00000022623.18	371.25	-1.69596	0.406568	-4.1714	3.02735010897123e-05	0.00103973	Shank3
ENSMUSG00000036218.17	7.05605	2.70189	0.941499	2.86977	0.00410769	0.0320891	Pdzrn4
ENSMUSG00000022449.15	4.80414	4.73726	1.45393	3.25824	0.00112107	0.0130951	Adamts20
ENSMUSG00000029875.6	19.9939	-2.35414	0.575427	-4.09112	4.29289031884902e-05	0.00136305	Ccdc184
ENSMUSG00000048154.18	829.209	-1.06898	0.376821	-2.83683	0.00455635	0.034304	Kmt2d
ENSMUSG00000058057.6	8.56572	2.42413	0.900294	2.6926	0.00708977	0.0462135	Tmt1a3
ENSMUSG00000093789.4	75.522	1.44984	0.496471	2.9203	0.00349695	0.0287784	Methig1
ENSMUSG00000000531.6	220.134	-1.17186	0.284236	-4.12284	3.74227639882737e-05	0.00122035	Tamalin
ENSMUSG00000023045.14	11.4484	-2.14908	0.611273	-3.51575	0.000438518	0.0067868	Soat2
ENSMUSG00000000555.9	241.754	-1.1859	0.237133	-5.00098	5.70397671162224e-07	5.01746e-05	Itga5
ENSMUSG00000022534.15	13.3184	-2.22931	0.738558	-3.01846	0.00254061	0.0228377	Mefv
ENSMUSG00000084790.2	45.0312	1.0471	0.350553	2.98701	0.00281722	0.0246464	NA
ENSMUSG00000096215.9	229.647	1.02497	0.200987	5.09967	3.40247915864631e-07	3.29563e-05	Smim22
ENSMUSG00000022504.11	171.794	-2.88242	0.880926	-3.27204	0.00106775	0.0126676	Ciita
ENSMUSG00000037965.16	1137.26	-1.05106	0.283759	-3.70405	0.000212185	0.00405165	Zc3h7a
ENSMUSG00000022679.14	17697.6	1.16842	0.403564	2.89525	0.00378855	0.0304231	Mpv17l
ENSMUSG00000065968.9	14.9857	3.14997	0.922757	3.41365	0.000640978	0.00889551	Ifitm7
ENSMUSG00000018830.11	194.466	-1.41166	0.402514	-3.5071	0.000453016	0.00695474	Myh11
ENSMUSG00000041974.11	1305.44	2.09206	0.384123	5.44634	5.14170032323576e-08	7.44942e-06	Spidr
ENSMUSG00000043811.6	159.398	1.50788	0.304734	4.9482	7.49020759619562e-07	6.17888e-05	Rtn4r
ENSMUSG00000116733.3	18.2409	1.54693	0.578883	2.67226	0.00753414	0.0481811	NA
ENSMUSG00000022508.6	461.056	-1.11687	0.414048	-2.69745	0.00698732	0.0458752	Bcl6
ENSMUSG00000091972.3	435.433	1.81659	0.47958	3.78788	0.00015194	0.00323808	Tmem207
ENSMUSG00000022514.15	120.798	-1.02857	0.382983	-2.68568	0.00723821	0.0469327	Il1rap
ENSMUSG00000052316.10	12.8749	2.2732	0.805096	2.82352	0.00475002	0.0352237	Lrrc15
ENSMUSG00000046598.16	4181.14	1.5821	0.359456	4.40138	1.0756562981361e-05	0.000465965	Bdh1
ENSMUSG00000035638.15	281.87	1.0669	0.329269	3.2402	0.00119445	0.0136879	Muc20
ENSMUSG00000035578.17	237.914	1.65259	0.340338	4.85575	1.1993294999443e-06	8.87452e-05	Iqcg
ENSMUSG00000060636.15	1607.34	1.07081	0.210549	5.0858	3.66072793768947e-07	3.487e-05	Rpl35a
ENSMUSG00000059657.6	9.12545	-3.26933	1.20546	-2.71211	0.00668569	0.0444021	Stfa2l1
ENSMUSG00000079597.3	16.2604	-3.04449	1.09752	-2.77397	0.00553766	0.0389216	Cstdc4
ENSMUSG00000051980.14	342.693	1.35405	0.332446	4.073	4.6410476040156e-05	0.00144434	Casr
ENSMUSG00000022899.11	2745.17	1.37929	0.432697	3.18766	0.00143429	0.0155526	Slc15a2
ENSMUSG00000022838.15	178.127	1.40384	0.223121	6.29185	3.13712704431937e-10	1.12828e-07	Eaf2
ENSMUSG00000022805.18	23.5852	3.55034	0.929679	3.81888	0.000134057	0.00297462	Cfap91
ENSMUSG00000085781.3	17.7294	1.94076	0.61213	3.1705	0.00152176	0.01615	NA
ENSMUSG00000035356.18	769.495	-1.19561	0.400843	-2.98272	0.00285695	0.0248897	Nfkbiz
ENSMUSG00000075033.5	777.039	1.4537	0.259706	5.59747	2.17498751390367e-08	3.67637e-06	Nxpe3
ENSMUSG00000022876.19	60.9638	-1.72811	0.566437	-3.05083	0.00228209	0.0212334	Samsn1
ENSMUSG00000115518.2	14.224	-1.88708	0.594722	-3.17304	0.00150853	0.0160646	Gm10791
ENSMUSG00000041134.16	298.713	-1.22913	0.195359	-6.29164	3.14120605280618e-10	1.12828e-07	Cyyr1
ENSMUSG00000093606.3	17.791	2.0447	0.606776	3.36977	0.0007523	0.00994663	B130034C11Rik
ENSMUSG00000025610.8	1390.06	1.37413	0.313408	4.38446	1.16273586116756e-05	0.000492549	Map3k7cl
ENSMUSG00000039903.19	211.947	2.00472	0.312378	6.41761	1.38428021208713e-10	5.96659e-08	Eva1c
ENSMUSG00000022974.13	663.806	-1.07845	0.259225	-4.16028	3.17861452370732e-05	0.00108092	Paxbp1
ENSMUSG00000022949.10	6.82665	-3.42535	1.21478	-2.81973	0.00480637	0.0354005	Clic6
ENSMUSG00000051483.10	8381.88	1.39028	0.240899	5.77122	7.86975586673101e-09	1.55957e-06	Cbr1
ENSMUSG00000046962.17	365.71	-1.11822	0.23254	-4.80872	1.51897566325287e-06	0.000106892	Zbtb21
ENSMUSG00000121395.1	38.3451	-1.34464	0.419189	-3.20772	0.00133792	0.0148151	NA
ENSMUSG00000041831.18	88.251	1.11434	0.291847	3.81825	0.000134399	0.00297837	Sytl3
ENSMUSG00000055945.9	25.2232	-1.4495	0.499967	-2.89919	0.00374123	0.0300919	Prr18
ENSMUSG00000023868.18	73.9578	-1.00735	0.306988	-3.2814	0.00103294	0.0124277	Pde10a
ENSMUSG00000038347.16	40.1542	1.31012	0.338994	3.86475	0.000111204	0.00261012	Tcte2
ENSMUSG00000080316.12	178.691	-1.03816	0.285622	-3.63474	0.00027826	0.00487053	Spaca6
ENSMUSG00000052270.8	133.14	-1.119	0.211367	-5.29409	1.19608335811475e-07	1.45223e-05	Fpr2
ENSMUSG00000067931.7	182.298	-1.07796	0.30494	-3.53499	0.000407796	0.00643847	Zfp948
ENSMUSG00000046070.10	827.25	1.55176	0.384066	4.04035	5.33722037801174e-05	0.00156495	Igfals
ENSMUSG00000063011.8	28.1892	1.48806	0.434699	3.4232	0.000618876	0.00866778	Msln
ENSMUSG00000120308.1	84.3792	1.10898	0.347035	3.19558	0.00139551	0.0152568	NA
ENSMUSG00000090113.8	29.3108	1.74958	0.582591	3.00311	0.0026724	0.0237867	Nhlrc4
ENSMUSG00000067629.14	111.057	-1.31764	0.35738	-3.68696	0.000226949	0.0042577	Syngap1
ENSMUSG00000023067.15	2862.16	-1.65347	0.434635	-3.80427	0.000142224	0.00308748	Cdkn1a
ENSMUSG00000117050.2	8.92509	-3.46565	0.874097	-3.96484	7.34458742290854e-05	0.0019724	NA
ENSMUSG00000064147.8	10.9764	-2.82285	0.93929	-3.0053	0.00265315	0.023652	Rab44
ENSMUSG00000043557.17	12.9974	-2.92841	0.866272	-3.38048	0.000723605	0.00961442	Mdga1
ENSMUSG00000120937.1	18.6141	3.24201	0.745544	4.34852	1.37059140289995e-05	0.000569406	Gm30509
ENSMUSG00000117980.3	115.524	1.79215	0.439639	4.07642	4.57335482284596e-05	0.00143623	NA
ENSMUSG00000002076.13	224.995	1.49497	0.346916	4.3093	1.63771761238613e-05	0.000645088	Hsf2bp
ENSMUSG00000038146.9	252.694	-1.0929	0.302471	-3.61324	0.00030239	0.00515677	Notch3
ENSMUSG00000024002.19	971.028	-1.12176	0.253797	-4.41989	9.87491374762851e-06	0.000440834	Brd4
ENSMUSG00000052142.16	21.8203	-2.43307	0.571775	-4.25529	2.08776040254836e-05	0.000780804	Rasal3
ENSMUSG00000024300.18	40.8214	-1.48022	0.39125	-3.7833	0.000154762	0.00327932	Myo1f
ENSMUSG00000090952.4	61.684	-1.20304	0.377114	-3.19011	0.00142218	0.0154407	NA
ENSMUSG00000002289.17	3753.99	-1.15561	0.40919	-2.82414	0.00474073	0.0352002	Angptl4
ENSMUSG00000121503.1	54.5854	-1.9321	0.649324	-2.97555	0.00292463	0.025276	H2-K2
ENSMUSG00000024330.18	45.7945	-1.90981	0.480145	-3.97758	6.96205716643308e-05	0.00189625	Col11a2
ENSMUSG00000037548.16	132.804	-1.52792	0.55792	-2.73859	0.0061703	0.0421149	H2-DMb2
ENSMUSG00000041538.17	23.0364	-1.72017	0.4567	-3.76652	0.000165538	0.00344684	H2-Ob
ENSMUSG00000015468.15	415.97	-1.16218	0.199174	-5.83503	5.37824908670852e-09	1.20424e-06	Notch4
ENSMUSG00000090877.4	1290.47	-1.2736	0.340176	-3.74394	0.000181155	0.00365595	Hspa1b
ENSMUSG00000091971.4	264.445	-1.52994	0.448992	-3.40749	0.000655626	0.00904206	Hspa1a
ENSMUSG00000073411.13	12915.7	-1.52943	0.412874	-3.70434	0.000211945	0.00405165	H2-D1
ENSMUSG00000091705.9	55.4936	-1.79805	0.50298	-3.5748	0.000350502	0.00577725	H2-Q2
ENSMUSG00000073409.13	119.648	-2.89716	0.501413	-5.77799	7.55999125687306e-09	1.53343e-06	H2-Q6
ENSMUSG00000034595.18	215.299	-1.19728	0.204727	-5.84818	4.96982922515059e-09	1.12743e-06	Ppp1r18
ENSMUSG00000053835.18	312.845	-1.01976	0.312399	-3.26429	0.00109737	0.0128969	H2-T24
ENSMUSG00000036036.16	53.0057	-1.14384	0.41609	-2.74903	0.00597718	0.0411388	Zfp57
ENSMUSG00000035186.7	83.2221	-2.34668	0.600926	-3.90511	9.41813249061131e-05	0.0023499	Ubd
ENSMUSG00000119584.1	115929	1.94232	0.286213	6.78627	1.15069001091256e-11	6.61302e-09	Rn18s
ENSMUSG00000023947.9	510.101	-1.12685	0.412003	-2.73506	0.00623687	0.0424516	Nfkbie
ENSMUSG00000047428.15	28.557	-1.53699	0.483084	-3.18162	0.00146456	0.0158112	Dlk2
ENSMUSG00000091742.3	29.7167	2.7369	0.695148	3.93715	8.24565415502524e-05	0.00215073	Gm5093
ENSMUSG00000032717.15	20.0277	-1.97219	0.586726	-3.36135	0.000775615	0.0101691	Mdfi
ENSMUSG00000042265.14	14.8482	-2.19174	0.710811	-3.08344	0.00204624	0.0196835	Trem1
ENSMUSG00000071068.8	11.6415	-2.30244	0.800226	-2.87724	0.00401176	0.0315898	Treml2
ENSMUSG00000040694.5	31.778	2.74849	0.682961	4.02438	5.71265719213479e-05	0.00164427	Apobec2
ENSMUSG00000039154.9	137.073	1.29668	0.292133	4.43865	9.05236997511947e-06	0.000412889	Shd
ENSMUSG00000001227.13	118.294	-1.27919	0.229655	-5.57006	2.54656839964154e-08	4.22167e-06	Sema6b
ENSMUSG00000001228.15	60.724	-1.42683	0.361946	-3.94212	8.07638066489484e-05	0.00211297	Uhrf1
ENSMUSG00000120175.1	38.9161	1.1585	0.37915	3.05552	0.00224671	0.0210062	NA
ENSMUSG00000024164.16	2738.57	-2.72526	0.800811	-3.40312	0.000666199	0.00910444	C3
ENSMUSG00000032796.9	313.313	-1.37041	0.408143	-3.35768	0.000786	0.0102723	Lama1
ENSMUSG00000054901.8	19.6237	1.51218	0.493918	3.06161	0.00220149	0.0207183	Arhgef33
ENSMUSG00000117485.3	93.4223	1.13079	0.293023	3.85903	0.000113838	0.00264869	Gm19696
ENSMUSG00000024235.12	164.737	-1.24803	0.295202	-4.22773	2.36062301402769e-05	0.000858639	Map3k8
ENSMUSG00000024238.16	343.783	-1.14886	0.287374	-3.99778	6.39396710631696e-05	0.00176948	Zeb1
ENSMUSG00000061013.7	6.99691	3.22134	1.17528	2.74091	0.00612696	0.0418688	Mkx
ENSMUSG00000057766.15	243.544	1.09658	0.209148	5.24306	1.5793841168336e-07	1.77168e-05	Ankrd29
ENSMUSG00000033107.7	33.2025	-1.69436	0.372612	-4.54727	5.43474824073837e-06	0.000283083	Rnf125
ENSMUSG00000042514.12	52.7086	1.9947	0.459392	4.34205	1.41161346494543e-05	0.00058224	Klhl14
ENSMUSG00000052229.6	26.1949	-1.39478	0.496285	-2.81045	0.00494721	0.0359759	Gpr17
ENSMUSG00000042834.16	101.052	1.41357	0.514058	2.74982	0.00596287	0.0410567	Nrep
ENSMUSG00000049357.12	14.0571	-2.15568	0.660826	-3.2621	0.00110591	0.0129796	Brd8dc
ENSMUSG00000024349.11	256.125	-1.34133	0.401143	-3.34377	0.000826475	0.01061	Sting1
ENSMUSG00000051439.8	2400.12	-1.65825	0.423489	-3.9157	9.01434317248911e-05	0.00226885	Cd14
ENSMUSG00000024451.10	566.875	-1.30791	0.246	-5.31672	1.05655770042438e-07	1.34934e-05	Arap3
ENSMUSG00000036585.17	3012.62	1.20554	0.315511	3.82092	0.000132957	0.00296548	Fgf1
ENSMUSG00000117994.2	27.2555	2.70802	0.678597	3.99061	6.59031824083515e-05	0.00181798	Gm5820
ENSMUSG00000056671.8	57.3127	1.61627	0.325127	4.9712	6.65413688937321e-07	5.65143e-05	Prelid2
ENSMUSG00000055095.4	204.3	11.1537	2.99082	3.72931	0.000192002	0.00380495	Spink6
ENSMUSG00000038071.4	11.5045	3.21566	0.992108	3.24123	0.00119013	0.0136707	Npy6r
ENSMUSG00000024538.9	3612.16	1.52056	0.371255	4.09574	4.20818799826236e-05	0.0013454	Ppic
ENSMUSG00000090942.2	32.0535	-2.55406	0.673006	-3.79499	0.000147647	0.0031757	F830016B08Rik
ENSMUSG00000043079.18	1195.8	-1.23967	0.265232	-4.67391	2.95517397918624e-06	0.000175086	Synpo
ENSMUSG00000024621.17	1103.15	1.10608	0.398058	2.77869	0.00545787	0.0385179	Csf1r
ENSMUSG00000042439.14	56.8343	-1.04943	0.341784	-3.07044	0.00213741	0.0202924	Zfp532
ENSMUSG00000024521.9	466.237	-1.23014	0.226832	-5.42313	5.85643760012824e-08	8.20901e-06	Pmaip1
ENSMUSG00000024511.16	55.0792	1.18794	0.384648	3.08839	0.00201244	0.0194924	Rab27b
ENSMUSG00000044906.7	128.26	-1.14592	0.313687	-3.65306	0.000259138	0.00467516	4930503L19Rik
ENSMUSG00000064036.16	50.8773	1.34478	0.461556	2.91358	0.00357308	0.0292098	Mro
ENSMUSG00000024558.13	835.508	-1.091	0.289966	-3.76251	0.000168217	0.0034775	Mapk4
ENSMUSG00000024561.12	2452.35	-1.24713	0.276321	-4.51335	6.3811338735378e-06	0.00031889	Mbd1
ENSMUSG00000059336.15	68.8104	2.20398	0.620261	3.5533	0.000380423	0.00614703	Slc14a1
ENSMUSG00000056162.15	583.438	1.10269	0.199358	5.53119	3.18061527104755e-08	5.0775e-06	Cndp1
ENSMUSG00000034028.17	12.0065	-2.26774	0.680871	-3.33065	0.00086642	0.0109196	Cd226
ENSMUSG00000037263.14	106.235	1.86786	0.431225	4.33151	1.48087915118393e-05	0.000601362	Aldh3b3
ENSMUSG00000040663.10	94.7841	-1.01078	0.308799	-3.27324	0.0010632	0.0126462	Clcf1
ENSMUSG00000049303.11	169.521	-1.05967	0.381102	-2.78053	0.00542696	0.0383872	Syt12
ENSMUSG00000024922.3	122.404	1.33199	0.256231	5.1984	2.0101473878888e-07	2.17968e-05	Ovol1
ENSMUSG00000047810.10	55.5775	-1.61503	0.306391	-5.27114	1.35577589406613e-07	1.61206e-05	Ccdc88b
ENSMUSG00000036278.8	813.919	1.03504	0.157679	6.56422	5.23072457701392e-11	2.73282e-08	Macrod1
ENSMUSG00000067656.14	41.2476	1.67989	0.625182	2.68704	0.00720874	0.0467592	Slc22a27
ENSMUSG00000052562.16	222.501	1.69951	0.547852	3.10214	0.0019213	0.0189381	Slc22a30
ENSMUSG00000024660.10	62.8703	-1.24473	0.44943	-2.76958	0.00561287	0.0392104	Incenp
ENSMUSG00000101389.2	9.33768	-2.28657	0.756186	-3.02381	0.0024961	0.0225433	Ms4a4a
ENSMUSG00000056290.17	42.4721	-1.11915	0.358899	-3.11828	0.00181911	0.0182556	Ms4a4b
ENSMUSG00000099757.3	19.1363	-1.57617	0.500755	-3.14759	0.00164622	0.0170057	NA
ENSMUSG00000039982.9	407.352	-1.06549	0.219556	-4.85291	1.21662941051054e-06	8.92592e-05	Dtx4
ENSMUSG00000024659.16	714.45	-1.02541	0.185874	-5.51668	3.45457336726423e-08	5.31788e-06	Anxa1
ENSMUSG00000053279.9	700.982	-1.27596	0.137314	-9.29225	1.51054506813945e-20	2.8937e-17	Aldh1a1
ENSMUSG00000058624.14	422.742	-1.7477	0.314573	-5.55578	2.76373980915299e-08	4.53806e-06	Gda
ENSMUSG00000120776.1	5.10745	3.83948	1.41053	2.72202	0.00648841	0.0435279	Gm34235
ENSMUSG00000024810.17	194.369	-1.03464	0.267883	-3.8623	0.000112323	0.00262526	Il33
ENSMUSG00000024778.14	627.502	-1.47058	0.351681	-4.18158	2.89490707345275e-05	0.00101035	Fas
ENSMUSG00000025172.4	7.95593	-2.1297	0.788877	-2.69965	0.00694116	0.0456417	Ankrd2
ENSMUSG00000051984.14	94.4113	1.05136	0.309869	3.39293	0.000691502	0.0092852	Sec31b
ENSMUSG00000025213.12	15.484	1.82181	0.600902	3.03179	0.0024311	0.0221653	Kazald1
ENSMUSG00000055491.15	371.959	-1.23282	0.253704	-4.85929	1.17809141909289e-06	8.75495e-05	Pprc1
ENSMUSG00000025225.16	1394.81	-1.18262	0.414715	-2.85165	0.00434925	0.0331794	Nfkb2
ENSMUSG00000037126.17	290.373	-1.74399	0.517836	-3.36785	0.000757579	0.00999727	Psd
ENSMUSG00000035818.15	26.0305	-2.45504	0.911631	-2.69302	0.00708076	0.0461722	Plekhs1
ENSMUSG00000035283.6	86.6981	1.13927	0.340417	3.34668	0.000817853	0.0105573	Adrb1
ENSMUSG00000025082.9	510.098	2.24345	0.378194	5.932	2.9926298388336e-09	7.58764e-07	Vwa2
ENSMUSG00000087095.4	96.6964	1.13847	0.27508	4.13871	3.49269020800604e-05	0.00116026	Emx2os
ENSMUSG00000031147.9	115.984	1.05478	0.259899	4.05842	4.94057674995839e-05	0.00148998	Magix
ENSMUSG00000001131.12	202.429	-2.09903	0.480846	-4.36529	1.26955907723661e-05	0.000531273	Timp1
ENSMUSG00000001986.17	204.866	-1.25722	0.218931	-5.74253	9.32737623056137e-09	1.82742e-06	Gria3
ENSMUSG00000037010.8	312.469	1.50305	0.376715	3.98989	6.6104301513454e-05	0.00182061	Apln
ENSMUSG00000031383.9	56.2744	2.20935	0.474035	4.66074	3.15080811472725e-06	0.000182086	Dusp9
ENSMUSG00000032750.14	12.4034	-2.18645	0.681402	-3.20875	0.00133311	0.0147878	Gab3
ENSMUSG00000090110.9	102.65	-1.40538	0.349718	-4.01861	5.85433617337241e-05	0.00167665	Cmc4
ENSMUSG00000031200.17	125.595	-1.38543	0.333488	-4.15436	3.26199415614621e-05	0.00110491	Mtcp1
ENSMUSG00000087396.9	31.2297	-1.42061	0.425877	-3.33573	0.000850755	0.0107931	4933407K13Rik
ENSMUSG00000034457.11	81.9681	-4.50238	0.420615	-10.7043	9.71741211497847e-27	5.5846e-23	Eda2r
ENSMUSG00000031304.19	160.715	-1.32426	0.369156	-3.58726	0.000334173	0.00557324	Il2rg
ENSMUSG00000051159.17	63.8322	3.17436	0.526023	6.03465	1.59304001795508e-09	4.42994e-07	Cited1
ENSMUSG00000033777.5	45.5033	-1.40648	0.420815	-3.34228	0.000830935	0.0106514	Tlr13
ENSMUSG00000052821.4	10.7751	-2.16175	0.695444	-3.10845	0.00188071	0.0186781	Cysltr1
ENSMUSG00000031255.15	100.421	1.2092	0.316816	3.81674	0.000135228	0.00298381	Sytl4
ENSMUSG00000049804.10	154.122	-1.26373	0.379658	-3.32861	0.000872809	0.010976	Armcx4
ENSMUSG00000072944.12	106.006	2.30424	0.440509	5.23085	1.687298898108e-07	1.86479e-05	Nup62cl
ENSMUSG00000042425.19	35.9812	2.24926	0.512054	4.39263	1.11987650773995e-05	0.000479102	Frmpd3
ENSMUSG00000041658.13	33.7836	1.17798	0.42014	2.80378	0.00505081	0.0364966	Rragb
ENSMUSG00000041476.13	15.3398	2.08835	0.735679	2.83866	0.00453029	0.0341512	Smpx
ENSMUSG00000000402.3	309.796	1.78794	0.496232	3.60303	0.000314526	0.0053426	Egfl6
ENSMUSG00000035299.17	73.7803	-1.48626	0.290557	-5.11522	3.13382753131073e-07	3.10519e-05	Mid1
ENSMUSG00000075359.3	5.27816	5.87668	1.77318	3.3142	0.000919049	0.0114242	NA

## Sheet: Supplementary Table 5
Supplementary Table 5: A list of DEGs between T-D and PT-D females
Ensemble ID	base Mean	log2-Fold Change	lfcSE	stat	p-value	FDR adjusted p-value	Gene symbol
ENSMUSG00000025902.14	100.58	-1.46632	0.308359	-4.75523	1.98223701396347e-06	0.00037135	Sox17
ENSMUSG00000016918.16	113.921	-1.29775	0.322058	-4.02955	5.58848609310348e-05	0.00288157	Sulf1
ENSMUSG00000041872.10	21.644	1.97714	0.679974	2.90766	0.0036414	0.0332888	Il17f
ENSMUSG00000025933.16	156.526	1.13094	0.342085	3.30602	0.000946321	0.0154371	Tmem14a
ENSMUSG00000026134.12	103.517	1.00594	0.280908	3.58103	0.000342247	0.00892704	Prim2
ENSMUSG00000047180.9	1156.76	1.02873	0.322695	3.18792	0.001433	0.0197722	Neurl3
ENSMUSG00000026077.16	70.4702	-2.24901	0.605366	-3.71512	0.000203108	0.00646772	Npas2
ENSMUSG00000026073.14	35.7203	-1.29707	0.458843	-2.82684	0.00470098	0.0389525	Il1r2
ENSMUSG00000100213.2	30.9003	-1.06048	0.379417	-2.79502	0.0051897	0.0408258	NA
ENSMUSG00000120928.1	189.581	6.02619	0.404695	14.8907	3.78674709636423e-50	5.78804e-46	NA
ENSMUSG00000061815.12	46.5264	1.33198	0.373585	3.56538	0.000363323	0.00919436	Rufy4
ENSMUSG00000012187.14	1107.26	1.11877	0.382982	2.9212	0.00348681	0.032379	Mogat1
ENSMUSG00000026249.11	925.656	-1.1334	0.22691	-4.99493	5.88568158992922e-07	0.000156597	Serpine2
ENSMUSG00000026288.15	128.013	-2.11203	0.352905	-5.98468	2.16809437567494e-09	1.55149e-06	Inpp5d
ENSMUSG00000090124.8	587.7	-1.07489	0.255417	-4.20837	2.57224468359481e-05	0.00183723	Ugt1a7c
ENSMUSG00000100850.2	54.5181	2.6968	0.757011	3.56244	0.000367427	0.00928284	4930434B07Rik
ENSMUSG00000026276.21	20.399	-1.46228	0.52878	-2.76538	0.00568566	0.0431883	Septin2
ENSMUSG00000026417.14	2797.88	-1.11831	0.238473	-4.68946	2.73925778473837e-06	0.000440732	Pigr
ENSMUSG00000026435.16	1308.08	1.145	0.181468	6.30966	2.79644986907942e-10	2.37465e-07	Slc45a3
ENSMUSG00000100658.3	40.0882	-1.27826	0.459109	-2.78421	0.00536584	0.0415065	F730311O21Rik
ENSMUSG00000102425.2	21.0728	-1.55968	0.542813	-2.87333	0.00406167	0.0355979	NA
ENSMUSG00000094410.9	46.7553	-1.38642	0.486038	-2.8525	0.00433769	0.0370607	Zbed6
ENSMUSG00000026395.17	210.126	-1.04621	0.236313	-4.42723	9.54528677195147e-06	0.000979193	Ptprc
ENSMUSG00000026475.8	37.2323	2.28167	0.701778	3.25127	0.00114891	0.0173016	Rgs16
ENSMUSG00000015484.4	74.2175	1.90356	0.43154	4.41109	1.02849757501762e-05	0.00103771	Fam163a
ENSMUSG00000026581.15	57.0956	-1.49481	0.421067	-3.55006	0.000385144	0.00948229	Sell
ENSMUSG00000038473.15	48.5776	-1.47016	0.483446	-3.041	0.00235795	0.0262118	Nos1ap
ENSMUSG00000026649.15	33.5227	1.49118	0.40932	3.64308	0.0002694	0.00762551	Cfap126
ENSMUSG00000102929.2	15.0569	-1.88218	0.693201	-2.71521	0.00662345	0.0470492	NA
ENSMUSG00000048865.17	79.7585	-1.15236	0.278805	-4.13321	3.57730146990507e-05	0.0022048	Arhgap30
ENSMUSG00000090272.10	397.498	-1.30703	0.346626	-3.77073	0.000162773	0.00564169	Mndal
ENSMUSG00000015962.6	209.738	1.03755	0.384968	2.69516	0.00703559	0.0487263	Spmip3
ENSMUSG00000104435.2	17.9808	-1.83285	0.653271	-2.80564	0.00502164	0.0401292	NA
ENSMUSG00000026632.18	148.261	1.03266	0.281817	3.66429	0.000248027	0.00730894	Tatdn3
ENSMUSG00000037499.10	1118.14	1.01244	0.30441	3.32592	0.000881272	0.014856	Nenf
ENSMUSG00000097316.3	54.7063	1.2217	0.310938	3.92907	8.52755857941135e-05	0.00380011	Gm10516
ENSMUSG00000009633.4	742.4	1.70463	0.254976	6.68546	2.30192702239664e-11	2.34566e-08	G0s2
ENSMUSG00000026648.19	86.8008	-1.0599	0.33459	-3.16775	0.00153622	0.0205614	Dclre1c
ENSMUSG00000023094.15	358.653	1.07786	0.309961	3.47742	0.00050626	0.0109615	Msrb2
ENSMUSG00000026956.16	2410.18	1.41686	0.285291	4.96639	6.8211169650732e-07	0.000165666	Uap1l1
ENSMUSG00000015085.9	101.328	1.17898	0.391117	3.0144	0.00257484	0.027168	Entpd2
ENSMUSG00000026923.16	336.347	-1.12997	0.387952	-2.91266	0.00358366	0.0329779	Notch1
ENSMUSG00000026921.21	538.494	-1.33348	0.356878	-3.73652	0.000186584	0.00610692	Egfl7
ENSMUSG00000026806.16	87.1888	-1.04745	0.323392	-3.23894	0.00119974	0.017735	Ddx31
ENSMUSG00000026785.15	40.6174	-1.39106	0.396766	-3.50599	0.000454917	0.0103013	Pkn3
ENSMUSG00000015337.6	646.687	1.04858	0.241997	4.333	1.47088371920047e-05	0.00131476	Endog
ENSMUSG00000087269.3	59.0427	1.07582	0.331972	3.24068	0.00119244	0.0176749	D330023K18Rik
ENSMUSG00000062997.7	260.187	1.46153	0.356045	4.1049	4.04498294449593e-05	0.00237644	Rpl35
ENSMUSG00000026980.16	69.1867	-1.10835	0.373934	-2.96404	0.00303629	0.029559	Ly75
ENSMUSG00000075267.10	40.5567	2.27954	0.744884	3.06027	0.00221139	0.0253369	Pjvk
ENSMUSG00000027009.19	44.4202	-1.06185	0.380405	-2.79137	0.00524855	0.0410353	Itga4
ENSMUSG00000059588.14	267.271	-1.18181	0.283896	-4.16282	3.1434198878386e-05	0.00206211	Calcrl
ENSMUSG00000076437.12	196.306	1.13242	0.290066	3.90401	9.46123145507397e-05	0.00403952	Selenoh
ENSMUSG00000002100.16	158.71	3.06982	1.0472	2.93147	0.0033736	0.0316352	Mybpc3
ENSMUSG00000027239.15	1930.46	1.10799	0.246233	4.49978	6.80243469311151e-06	0.000818702	Mdk
ENSMUSG00000027215.14	3892.46	1.15772	0.283769	4.0798	4.50742343173752e-05	0.00252196	Cd82
ENSMUSG00000068686.13	67.9593	1.46651	0.450598	3.25459	0.00113555	0.0172669	Cd59b
ENSMUSG00000042670.6	631.951	1.03384	0.364805	2.83395	0.00459765	0.0385703	Immp1l
ENSMUSG00000074934.4	116.934	-1.84647	0.511077	-3.61289	0.0003028	0.0082796	Grem1
ENSMUSG00000045838.10	121.63	-1.56304	0.384312	-4.0671	4.76017697801117e-05	0.0025893	Ccdc9b
ENSMUSG00000046814.4	535.507	1.08651	0.331962	3.27299	0.00106416	0.0165682	Gchfr
ENSMUSG00000027313.4	160.575	-1.75133	0.503688	-3.47702	0.000507019	0.0109615	Chac1
ENSMUSG00000033705.18	30.5524	-1.47809	0.534053	-2.76769	0.00564546	0.0429522	Stard9
ENSMUSG00000027254.14	36.4293	-1.61235	0.459221	-3.51105	0.000446333	0.0102353	Map1a
ENSMUSG00000087528.2	41.1087	-1.58526	0.518327	-3.05842	0.00222509	0.025348	NA
ENSMUSG00000027322.12	22.4437	-2.60468	0.621924	-4.1881	2.81293687600961e-05	0.00194551	Siglec1
ENSMUSG00000074793.11	71.3031	-2.83703	0.412207	-6.88254	5.87963656989106e-12	6.9131e-09	Hspa12b
ENSMUSG00000074754.5	292.718	1.03726	0.336378	3.08363	0.00204492	0.0241924	Smim26
ENSMUSG00000074743.5	574.131	-1.33836	0.31092	-4.30451	1.67358889354549e-05	0.00143712	Thbd
ENSMUSG00000027447.7	9888.88	1.10411	0.324291	3.40471	0.000662352	0.0125678	Cst3
ENSMUSG00000082809.4	39.5476	2.19435	0.599636	3.65947	0.000252739	0.00733651	Gm14150
ENSMUSG00000027457.16	15.5458	-5.03549	1.04916	-4.79954	1.59030852626706e-06	0.000328485	Snph
ENSMUSG00000027463.15	388.104	1.17806	0.339648	3.46849	0.000523395	0.0112361	Slc52a3
ENSMUSG00000044249.4	497.966	1.42821	0.327612	4.35945	1.30391536961398e-05	0.00120062	Defb29
ENSMUSG00000027474.14	167.949	-1.33308	0.268049	-4.97327	6.58343214090213e-07	0.000165334	Ccm2l
ENSMUSG00000038180.12	46.7766	1.20442	0.352672	3.41511	0.000637551	0.0123583	Spag4
ENSMUSG00000046229.11	1006.03	1.00707	0.258264	3.89936	9.64463119127911e-05	0.00406111	Scand1
ENSMUSG00000017697.4	132.813	-1.13296	0.367362	-3.08403	0.00204215	0.0241868	Ada
ENSMUSG00000054582.5	31.2706	1.86138	0.639432	2.91099	0.00360284	0.0330709	Pabpc1l
ENSMUSG00000018211.14	2637.39	1.26155	0.415893	3.03336	0.00241843	0.0264979	Wfdc15b
ENSMUSG00000017737.3	50.2729	-2.67731	0.462538	-5.7883	7.1103694351847e-09	4.18008e-06	Mmp9
ENSMUSG00000039463.15	2419.01	1.077	0.390756	2.75619	0.00584789	0.0437871	Slc9a8
ENSMUSG00000016356.19	56.8781	-1.32703	0.465638	-2.84991	0.00437315	0.0372297	Col20a1
ENSMUSG00000058921.4	168.952	-1.27097	0.381537	-3.33117	0.000864806	0.0147318	Slc10a5
ENSMUSG00000039795.15	569.193	1.10846	0.299197	3.70478	0.000211573	0.0066551	Zfand1
ENSMUSG00000106019.3	237.878	1.03091	0.233931	4.4069	1.04859186191318e-05	0.00103888	NA
ENSMUSG00000033910.14	124.89	-1.09465	0.348592	-3.14021	0.00168827	0.0217882	Gucy1a1
ENSMUSG00000033752.8	34.4357	1.438	0.381704	3.76731	0.000165018	0.00570656	Mnd1
ENSMUSG00000041842.16	34.6641	-1.2357	0.410915	-3.00719	0.00263673	0.0274019	Fhdc1
ENSMUSG00000041734.16	198.733	-1.07774	0.366416	-2.94131	0.00326828	0.0309514	Kirrel1
ENSMUSG00000074489.10	50.19	1.81955	0.55911	3.25437	0.00113644	0.0172669	Bglap3
ENSMUSG00000008601.13	453.777	1.10453	0.306753	3.60071	0.00031735	0.00852439	Rab25
ENSMUSG00000078684.9	26.9993	-1.88179	0.699059	-2.69189	0.00710494	0.0490511	NA
ENSMUSG00000098912.9	18.5384	-2.57034	0.73112	-3.51562	0.000438724	0.0101759	1500004A13Rik
ENSMUSG00000042737.10	458.573	1.02886	0.231429	4.44569	8.76099131926654e-06	0.000929943	Dpm3
ENSMUSG00000074466.14	96.077	1.10324	0.334085	3.30228	0.000959012	0.015561	Gm15417
ENSMUSG00000046280.10	152.809	-1.12441	0.300212	-3.74539	0.000180111	0.00599782	She
ENSMUSG00000027947.12	151.409	-1.39311	0.40459	-3.44325	0.000574761	0.0116708	Il6ra
ENSMUSG00000060671.13	157.808	-1.04978	0.340483	-3.08319	0.00204791	0.024194	Atp8b2
ENSMUSG00000027932.15	69.4752	-1.05106	0.337886	-3.1107	0.00186646	0.0229886	Slc27a3
ENSMUSG00000050359.8	293.024	1.15064	0.414273	2.77749	0.00547807	0.0421756	Sprr1a
ENSMUSG00000057123.15	52.3182	-1.68667	0.418684	-4.0285	5.61327710754905e-05	0.00288157	Gja5
ENSMUSG00000090817.8	4194.87	1.50047	0.471587	3.18174	0.00146393	0.0199437	Hsd3b9
ENSMUSG00000085121.3	23.427	2.80457	0.982517	2.85448	0.00431075	0.0368803	NA
ENSMUSG00000105677.2	12.0743	-1.829	0.677463	-2.69978	0.00693848	0.0483826	NA
ENSMUSG00000046213.10	11.0241	2.09839	0.707754	2.96486	0.00302821	0.029559	Cym
ENSMUSG00000040322.11	141.519	-1.00262	0.258201	-3.8831	0.000103132	0.0041774	Slc25a24
ENSMUSG00000105960.2	23.5642	2.10426	0.575363	3.65727	0.000254911	0.00736714	NA
ENSMUSG00000027999.16	920.064	1.17086	0.278979	4.19695	2.70536221794666e-05	0.0019056	Pla2g12a
ENSMUSG00000047676.7	2394.64	5.43817	1.29219	4.20849	2.57086275155471e-05	0.00183723	Rpsa-ps10
ENSMUSG00000028214.14	319.995	1.01576	0.298022	3.40833	0.000653608	0.012463	Gem
ENSMUSG00000086587.9	69.421	1.59374	0.334745	4.76105	1.92589480825739e-06	0.00037135	Gm11837
ENSMUSG00000028248.16	881.954	-1.1818	0.324245	-3.64478	0.000267625	0.00758934	Pnisr
ENSMUSG00000028295.15	463.018	1.02153	0.233476	4.37532	1.21253497964628e-05	0.0011475	Smim8
ENSMUSG00000028438.17	19.368	-1.69528	0.484696	-3.49761	0.00046944	0.0105057	Kif24
ENSMUSG00000042788.13	11.9379	2.19297	0.737816	2.97225	0.00295627	0.0292413	Cimip2b
ENSMUSG00000028470.11	2775.43	1.17075	0.274735	4.26139	2.0315492829029e-05	0.00159955	Hint2
ENSMUSG00000035683.14	32.1247	-2.61376	0.686731	-3.80609	0.000141182	0.00513803	Melk
ENSMUSG00000054752.17	52.7368	-1.2549	0.419303	-2.99283	0.00276402	0.0280345	Fsd1l
ENSMUSG00000003032.9	250.082	-1.00801	0.286855	-3.51402	0.000441383	0.010207	Klf4
ENSMUSG00000028364.16	169.927	-1.43261	0.456416	-3.13883	0.00169624	0.0218057	Tnc
ENSMUSG00000085022.4	20.328	1.67056	0.527286	3.16823	0.00153369	0.0205455	Gm5860
ENSMUSG00000059027.16	98.5034	1.72625	0.338389	5.10137	3.37210203648062e-07	0.000101064	9630013D21Rik
ENSMUSG00000066071.7	368.551	-1.19792	0.279672	-4.28332	1.84126063424357e-05	0.0015135	Cyp4a12a
ENSMUSG00000078597.3	100.628	-2.05108	0.498952	-4.11078	3.94321650450848e-05	0.00234621	Cyp4a12b
ENSMUSG00000066058.12	292.336	1.06271	0.324187	3.27807	0.00104519	0.0164172	Cldn19
ENSMUSG00000070806.6	40.9431	1.68496	0.594638	2.83359	0.00460283	0.0385783	Zmynd12
ENSMUSG00000023247.3	91.0082	1.62354	0.413961	3.92195	8.78340918662867e-05	0.00385789	Guca2a
ENSMUSG00000032978.15	8277.45	1.95359	0.361007	5.4115	6.25005082946634e-08	2.27457e-05	Guca2b
ENSMUSG00000028655.12	648.314	1.86761	0.488555	3.82273	0.000131981	0.00494442	Mfsd2a
ENSMUSG00000046093.10	85.1621	-1.26557	0.351812	-3.5973	0.000321541	0.00857396	Hpcal4
ENSMUSG00000054958.7	22.2071	-2.28831	0.731297	-3.12911	0.00175339	0.0221659	Nt5c1a
ENSMUSG00000078570.11	218.981	1.05188	0.298268	3.52662	0.000420896	0.00989754	1110065P20Rik
ENSMUSG00000028859.15	143.576	-2.06672	0.432074	-4.78325	1.72479777650912e-06	0.000351514	Csf3r
ENSMUSG00000070737.11	240.181	1.02644	0.37113	2.76571	0.00567996	0.0431717	Tmem35b
ENSMUSG00000061894.16	55.1765	-1.0495	0.353045	-2.97273	0.00295168	0.0292413	Zscan20
ENSMUSG00000028789.17	118.273	1.11985	0.261178	4.28769	1.80537072038372e-05	0.00150207	Azin2
ENSMUSG00000073752.3	36.675	1.4538	0.381407	3.81166	0.000138035	0.00509673	NA
ENSMUSG00000028773.9	2225.11	1.24249	0.261865	4.74477	2.08741113406907e-06	0.000375366	Fabp3
ENSMUSG00000028909.18	184.342	-1.54293	0.462665	-3.33488	0.000853362	0.014661	Ptpru
ENSMUSG00000028898.16	729.163	1.13338	0.266831	4.24754	2.161258773458e-05	0.00164045	Trnau1ap
ENSMUSG00000028893.9	2236.49	-1.25941	0.239939	-5.24886	1.53046699614008e-07	4.97727e-05	Sesn2
ENSMUSG00000054428.13	736.321	1.14853	0.259517	4.42566	9.61495622727218e-06	0.000979764	Atp5if1
ENSMUSG00000028860.14	90.8899	1.06055	0.348466	3.04349	0.00233853	0.0260909	Sytl1
ENSMUSG00000028834.14	406.803	1.06788	0.259383	4.11698	3.8386197123328e-05	0.00230997	Trim63
ENSMUSG00000070691.11	13.4491	-2.24131	0.611283	-3.66656	0.000245834	0.00730894	Runx3
ENSMUSG00000040761.17	740.25	-1.26566	0.345313	-3.66525	0.000247096	0.00730894	Spen
ENSMUSG00000040706.5	311.642	1.33072	0.361323	3.68291	0.000230585	0.00704898	Agmat
ENSMUSG00000102813.2	106.739	-1.1918	0.425047	-2.80392	0.00504861	0.0402126	NA
ENSMUSG00000028937.15	1790.19	1.4386	0.359311	4.00377	6.234007600685e-05	0.00306388	Acot7
ENSMUSG00000073684.14	427.261	1.05606	0.325176	3.24766	0.00116358	0.0173685	Faap20
ENSMUSG00000023153.10	200.707	1.26909	0.403089	3.14841	0.0016416	0.0214094	Tmem52
ENSMUSG00000074738.3	76.7016	1.13878	0.31723	3.58975	0.000331001	0.00873809	Fndc10
ENSMUSG00000042116.4	710.854	1.73844	0.370291	4.6948	2.6687401324774e-06	0.000433954	Vwa1
ENSMUSG00000063531.8	87.0751	-1.10005	0.321266	-3.4241	0.000616841	0.0121188	Sema3e
ENSMUSG00000081855.5	237.678	-6.39265	0.539594	-11.8472	2.22612976438073e-32	8.5066e-29	Rpl17-ps5
ENSMUSG00000119996.1	49.8438	-1.19931	0.437098	-2.74379	0.00607335	0.044846	NA
ENSMUSG00000029004.16	823.952	-1.38329	0.346768	-3.98909	6.63261267096827e-05	0.00316811	Kmt2e
ENSMUSG00000028978.13	103.262	-1.24205	0.308391	-4.02752	5.63682715072931e-05	0.00288157	Nos3
ENSMUSG00000025746.12	45.1397	2.17738	0.767748	2.83606	0.00456736	0.0384216	Il6
ENSMUSG00000038803.8	160.046	1.19128	0.305913	3.89418	9.85329929585832e-05	0.00410409	Ost4
ENSMUSG00000029193.8	501.321	1.46658	0.426288	3.44034	0.000580983	0.0117434	Cckar
ENSMUSG00000051498.8	43.126	-1.68909	0.539026	-3.1336	0.00172674	0.0220149	Tlr6
ENSMUSG00000062960.11	1046.28	-1.06346	0.330838	-3.21443	0.00130703	0.0185741	Kdr
ENSMUSG00000059325.15	94.4469	1.28274	0.460018	2.78845	0.00529608	0.0412506	Hopx
ENSMUSG00000029368.11	263.539	-1.26056	0.323103	-3.90141	9.5632451668085e-05	0.00406111	Alb
ENSMUSG00000060183.8	775.787	3.33102	0.869754	3.82984	0.000128227	0.00488766	NA
ENSMUSG00000097392.5	324.125	-1.16197	0.241546	-4.81054	1.5052424274403e-06	0.000315173	Thoc2l
ENSMUSG00000120166.1	24.4431	-7.3817	1.12188	-6.57979	4.71125599073625e-11	4.50072e-08	Zfp33b
ENSMUSG00000104713.5	723.933	-1.78875	0.439654	-4.06854	4.73083674235215e-05	0.00258253	Gbp6
ENSMUSG00000029283.18	21.4148	-1.78095	0.490455	-3.63123	0.000282074	0.00790634	Cdc7
ENSMUSG00000070576.5	23.1814	-1.81731	0.506049	-3.59118	0.00032918	0.00872013	Mn1
ENSMUSG00000041930.8	71.1184	-1.12764	0.332542	-3.39096	0.00069649	0.012988	Fam222a
ENSMUSG00000041697.10	18847.7	1.07112	0.282848	3.78691	0.000152535	0.00541611	Cox6a1
ENSMUSG00000032690.17	409.977	-1.05082	0.349526	-3.00641	0.00264354	0.0274218	Oas2
ENSMUSG00000032661.10	121.395	-1.08707	0.362941	-2.99518	0.0027428	0.0278934	Oas3
ENSMUSG00000029468.18	65.8972	-1.32544	0.438148	-3.0251	0.0024855	0.0268005	P2rx7
ENSMUSG00000090086.9	197.191	-1.19795	0.302005	-3.96665	7.28894125989778e-05	0.00340376	AI480526
ENSMUSG00000038384.17	343.043	-1.09112	0.319523	-3.41484	0.000638184	0.0123583	Setd1b
ENSMUSG00000080893.2	437.077	1.27512	0.264911	4.81341	1.48374466312391e-06	0.000314987	Ndufa12-ps
ENSMUSG00000039959.14	195.064	-1.04326	0.231791	-4.50087	6.76762588542173e-06	0.000818702	Hip1
ENSMUSG00000006143.13	15.2327	2.03002	0.717213	2.83043	0.00464857	0.0387001	Upk3bl
ENSMUSG00000090873.2	18.3267	-1.74571	0.634064	-2.75321	0.00590133	0.0440009	NA
ENSMUSG00000029727.8	60.3777	-1.73439	0.461588	-3.75744	0.000171662	0.00586277	Cyp3a13
ENSMUSG00000050552.9	1520.78	1.01357	0.259076	3.91225	9.14409363544431e-05	0.00394823	Lamtor4
ENSMUSG00000029570.6	88.9232	-1.33781	0.373837	-3.57859	0.000345448	0.00896465	Lfng
ENSMUSG00000047843.17	2084.48	1.011	0.26679	3.78951	0.000150945	0.00541611	Bri3
ENSMUSG00000029648.14	1135.04	-1.12962	0.337976	-3.3423	0.00083088	0.0144091	Flt1
ENSMUSG00000057137.10	329.177	-1.03358	0.283358	-3.64762	0.000264683	0.00753384	Tmem140
ENSMUSG00000029838.12	50.6996	-1.39259	0.445064	-3.12897	0.00175419	0.0221659	Ptn
ENSMUSG00000029864.8	2231.56	1.05627	0.355288	2.97301	0.00294899	0.0292413	Gstk1
ENSMUSG00000009281.7	276.317	1.08916	0.268975	4.04931	5.13691987945229e-05	0.00273581	Rarres2
ENSMUSG00000107597.2	43.0866	1.55845	0.474124	3.287	0.0010126	0.0160566	Gm44764
ENSMUSG00000044162.13	35.3606	1.88351	0.534366	3.52476	0.00042386	0.00995193	Tnip3
ENSMUSG00000093861.3	15.1318	-2.32662	0.719031	-3.23577	0.00121313	0.0178467	Igkv1-110
ENSMUSG00000094420.3	16.4096	-1.99282	0.71967	-2.76908	0.00562147	0.0429122	Igkv10-96
ENSMUSG00000076609.3	445.667	-1.26732	0.468953	-2.70244	0.00688319	0.0481789	Igkc
ENSMUSG00000055027.18	24.2365	2.96874	0.907514	3.27129	0.00107059	0.0166132	Smyd1
ENSMUSG00000063415.13	53.5457	-2.07036	0.551024	-3.7573	0.000171759	0.00586277	Cyp26b1
ENSMUSG00000030000.11	16.1326	-2.61967	0.601556	-4.35482	1.33174984162246e-05	0.00121891	Add2
ENSMUSG00000107689.3	282.209	1.09414	0.282023	3.8796	0.000104627	0.00421961	NA
ENSMUSG00000097730.4	21.8385	2.15244	0.624858	3.44469	0.000571717	0.0116708	NA
ENSMUSG00000030098.16	49.2868	-1.40432	0.507058	-2.76955	0.00561334	0.0428999	Grip2
ENSMUSG00000034037.15	264.039	-1.90272	0.238705	-7.971	1.57396399542703e-15	3.43686e-12	Fgd5
ENSMUSG00000045095.17	469.307	-1.20556	0.282965	-4.26045	2.04019559762265e-05	0.00159955	Magi1
ENSMUSG00000030069.16	17.6398	-2.72557	0.701738	-3.88403	0.00010274	0.00417654	Prok2
ENSMUSG00000030077.12	27.9261	-1.30611	0.455709	-2.8661	0.00415568	0.0360592	Chl1
ENSMUSG00000030319.9	46.7934	1.05224	0.372825	2.82234	0.00476753	0.0391783	Cand2
ENSMUSG00000038527.10	310.676	1.06658	0.315309	3.38265	0.000717913	0.0131705	C1rl
ENSMUSG00000023505.14	101.633	1.28007	0.333167	3.84211	0.00012198	0.00470824	Cdca3
ENSMUSG00000030353.16	48.6505	-1.84009	0.368772	-4.98979	6.0446211483236e-07	0.000156597	Tead4
ENSMUSG00000059659.9	11.4986	-2.52618	0.896831	-2.81678	0.00485077	0.0395013	Gm10069
ENSMUSG00000041681.3	33.9238	2.42906	0.89158	2.72444	0.00644098	0.0463792	Iapp
ENSMUSG00000030244.8	119.845	-1.60853	0.388757	-4.13763	3.5091375547669e-05	0.00218927	Gys2
ENSMUSG00000072683.4	127.337	1.27888	0.404041	3.16522	0.00154966	0.020686	Gm7457
ENSMUSG00000035545.14	1309.82	-1.19094	0.428011	-2.78249	0.00539433	0.0416426	Leng8
ENSMUSG00000060860.9	809.627	1.10566	0.247795	4.46198	8.12048655268e-06	0.000902806	Ube2s
ENSMUSG00000002265.18	305.743	-1.40345	0.35653	-3.93642	8.27072723983751e-05	0.00371475	Peg3
ENSMUSG00000063535.8	19.3728	-1.45801	0.536392	-2.71818	0.00656414	0.0467971	Zfp773
ENSMUSG00000057894.11	86.9041	-1.15619	0.296682	-3.89706	9.73667213828944e-05	0.0040774	Zfp329
ENSMUSG00000070808.5	149.753	-1.09453	0.297321	-3.6813	0.000232048	0.00706545	Bicra
ENSMUSG00000019158.10	760.646	1.09377	0.239945	4.5584	5.15440656174357e-06	0.000679182	Tmem160
ENSMUSG00000041117.10	12.2916	-2.94565	0.824616	-3.57215	0.000354061	0.00905697	Ccdc8
ENSMUSG00000030413.8	36.852	-1.73087	0.604124	-2.8651	0.00416884	0.0361433	Pglyrp1
ENSMUSG00000030411.17	55.512	-1.74854	0.383413	-4.56047	5.10381258567316e-06	0.000678363	Nova2
ENSMUSG00000011263.17	416.227	-2.20494	0.369308	-5.97047	2.3656531040059e-09	1.57213e-06	Exoc3l2
ENSMUSG00000005547.15	4204.18	-1.61903	0.433777	-3.73241	0.000189658	0.00615482	Cyp2a5
ENSMUSG00000086868.2	15.1962	-7.41816	1.34101	-5.53178	3.16991779697923e-08	1.42027e-05	NA
ENSMUSG00000045948.9	861.419	1.01495	0.257383	3.94333	8.03582314630442e-05	0.00364473	Mrps12
ENSMUSG00000053898.13	9539.45	1.12444	0.249071	4.51454	6.34546704108154e-06	0.000775924	Ech1
ENSMUSG00000046410.11	26.845	-1.96601	0.52446	-3.74864	0.000177798	0.00595871	Kcnk6
ENSMUSG00000074218.4	449.183	1.07415	0.286063	3.75496	0.000173368	0.00586277	Cox7a1
ENSMUSG00000019738.16	550.944	1.02475	0.28678	3.5733	0.000352507	0.00905697	Polr2i
ENSMUSG00000036864.17	43.0265	-1.29801	0.434406	-2.98801	0.00280798	0.0283675	Proser3
ENSMUSG00000006313.6	137.518	1.6195	0.449297	3.60453	0.00031272	0.00848491	Upk1a
ENSMUSG00000085923.3	109.434	1.17522	0.293871	3.99908	6.3588597510957e-05	0.00307602	Gm12781
ENSMUSG00000021217.8	34.7001	-1.80426	0.387657	-4.65428	3.2511495461573e-06	0.00049836	Tshz3
ENSMUSG00000004609.12	46.7299	-1.95449	0.478534	-4.08433	4.42036270555454e-05	0.00252196	Cd33
ENSMUSG00000004473.11	64.2433	1.28731	0.412958	3.11729	0.00182524	0.0227373	Clec11a
ENSMUSG00000046574.9	180.865	-1.04698	0.375381	-2.78912	0.00528512	0.0412506	Prr12
ENSMUSG00000003420.9	4993.05	1.59595	0.201574	7.91744	2.4244249289133e-15	4.63217e-12	Fcgrt
ENSMUSG00000110206.2	35.5981	-1.12951	0.4048	-2.7903	0.00526592	0.041129	Flt3l
ENSMUSG00000030825.20	287.653	1.10754	0.321976	3.43982	0.000582098	0.0117434	Hsd17b14
ENSMUSG00000010307.8	250.768	1.13955	0.331406	3.43854	0.000584856	0.0117471	Tmem86a
ENSMUSG00000030554.17	34.0937	-1.34864	0.446724	-3.01897	0.00253638	0.026964	Synm
ENSMUSG00000100005.9	28.7009	-1.86839	0.528426	-3.53575	0.000406612	0.00972623	B130024G19Rik
ENSMUSG00000109532.2	28.8263	1.94158	0.616475	3.14949	0.00163556	0.0213672	NA
ENSMUSG00000081895.4	36.6964	1.64599	0.447708	3.67648	0.000236471	0.00715757	Rpl17-ps10
ENSMUSG00000030532.7	183.9	1.00725	0.296379	3.39853	0.000677498	0.0126909	Hddc3
ENSMUSG00000097277.9	36.6568	-1.30768	0.381524	-3.42753	0.000609102	0.0120754	2900076A07Rik
ENSMUSG00000109498.2	22.5718	-1.7872	0.609185	-2.93375	0.00334889	0.0314589	NA
ENSMUSG00000048078.17	65.502	1.83454	0.471281	3.89267	9.91455411409335e-05	0.00410409	Tenm4
ENSMUSG00000090958.3	721.957	-1.23509	0.337233	-3.66244	0.000249828	0.00730894	Lrrc32
ENSMUSG00000030701.18	835.147	1.02819	0.233823	4.39728	1.09616345367457e-05	0.00106658	Plekhb1
ENSMUSG00000008318.11	15.978	-1.86991	0.5454	-3.42852	0.000606886	0.0120471	Relt
ENSMUSG00000057143.16	734.994	-1.60971	0.282021	-5.70778	1.14462030970555e-08	5.64372e-06	Trim12c
ENSMUSG00000052749.10	32.6139	-2.04387	0.547268	-3.73467	0.000187958	0.00612566	Trim30b
ENSMUSG00000048782.17	28.0419	1.65324	0.47877	3.4531	0.000554179	0.0115221	Insc
ENSMUSG00000030905.6	1163.45	1.87651	0.221371	8.47676	2.31552489550879e-17	5.8988e-14	Crym
ENSMUSG00000108799.2	46.0852	-1.14178	0.353228	-3.23242	0.00122747	0.0179196	NA
ENSMUSG00000060538.15	141.733	1.22827	0.289219	4.24685	2.16795003384155e-05	0.00164045	Tmem219
ENSMUSG00000051457.8	81.0488	-1.09543	0.335649	-3.26361	0.00110002	0.0169061	Spn
ENSMUSG00000030786.19	28.6927	-1.55178	0.578553	-2.68218	0.00731434	0.0498661	Itgam
ENSMUSG00000025473.17	42.1888	-1.37241	0.449536	-3.05295	0.00226604	0.0256566	Adam8
ENSMUSG00000025466.20	1746.79	1.07114	0.356037	3.00851	0.00262535	0.0273541	Fuom
ENSMUSG00000059108.5	41.6091	-1.64923	0.545263	-3.02465	0.00248917	0.0268125	Ifitm6
ENSMUSG00000038580.14	14.2584	2.12528	0.705932	3.01059	0.00260738	0.0273039	Sct
ENSMUSG00000010760.6	125.042	1.35158	0.298151	4.5332	5.8095384004578e-06	0.000727859	Phlda2
ENSMUSG00000045362.9	36.8422	-1.10889	0.399679	-2.77446	0.00552935	0.0424065	Tnfrsf26
ENSMUSG00000048965.10	27.8688	-1.78432	0.607742	-2.93598	0.00332495	0.0313135	Mrgpre
ENSMUSG00000085465.2	13.5686	-2.28121	0.79763	-2.85999	0.00423654	0.0365039	NA
ENSMUSG00000031458.9	317.02	1.14433	0.26006	4.40024	1.08129344054712e-05	0.00105946	Coprs
ENSMUSG00000081094.5	78.6982	1.01493	0.369277	2.74841	0.00598842	0.0444551	Rpl19-ps11
ENSMUSG00000031534.16	550.22	1.04851	0.260563	4.02402	5.72124801071252e-05	0.00290529	Smim19
ENSMUSG00000031538.7	3710.66	-1.17614	0.41825	-2.81205	0.00492262	0.0397451	Plat
ENSMUSG00000031556.7	2640.58	1.07358	0.274611	3.90945	9.25062908542683e-05	0.00396067	Tm2d2
ENSMUSG00000044006.9	54.1181	-1.82157	0.592202	-3.07592	0.00209853	0.0244482	Cilp2
ENSMUSG00000036199.10	4885.6	1.00149	0.266438	3.7588	0.000170732	0.00586277	Ndufa13
ENSMUSG00000031848.16	969.123	1.05303	0.221617	4.75155	2.01859501352996e-06	0.00037135	Lsm4
ENSMUSG00000110622.2	19.7647	-2.44457	0.586833	-4.1657	3.10401896748762e-05	0.00204504	Iqcn
ENSMUSG00000050147.10	25.8142	-1.85816	0.601588	-3.08876	0.00200997	0.0239674	F2rl3
ENSMUSG00000005413.9	32682.7	-3.9783	0.314485	-12.6502	1.11568351209777e-36	5.68441e-33	Hmox1
ENSMUSG00000097174.4	23.239	2.06736	0.515281	4.0121	6.01802797480503e-05	0.00300606	NA
ENSMUSG00000047747.11	111.261	-1.04589	0.371548	-2.81496	0.00487839	0.0396207	Rnf150
ENSMUSG00000002885.15	188.796	-1.64152	0.280221	-5.85794	4.6864187197483e-09	2.98466e-06	Adgre5
ENSMUSG00000012889.9	14.4892	-1.90169	0.661898	-2.87309	0.00406478	0.0356046	Podnl1
ENSMUSG00000110386.2	96.3306	-3.04828	0.55328	-5.50948	3.59901249017342e-08	1.48678e-05	NA
ENSMUSG00000031659.14	47.6975	-1.22153	0.375066	-3.25684	0.00112661	0.0172489	Adcy7
ENSMUSG00000031871.10	1193.72	-1.04472	0.29014	-3.60075	0.000317304	0.00852439	Cdh5
ENSMUSG00000043251.7	35.9253	-1.5101	0.541575	-2.78835	0.00529767	0.0412506	Exoc3l
ENSMUSG00000014778.11	192.307	-1.2433	0.216695	-5.73757	9.60448688459519e-09	4.89349e-06	Fhod1
ENSMUSG00000061048.9	172.134	-1.14988	0.338333	-3.39867	0.000677138	0.0126909	Cdh3
ENSMUSG00000031919.7	544.826	1.11458	0.332998	3.34712	0.000816554	0.0142315	Tmed6
ENSMUSG00000059775.6	101.51	-3.19293	0.688144	-4.63992	3.48540217193972e-06	0.000512254	NA
ENSMUSG00000014633.16	333.04	1.04029	0.32466	3.20426	0.00135412	0.0190762	Cmc2
ENSMUSG00000031847.9	37.4205	-1.11731	0.383727	-2.91174	0.00359424	0.0330355	1700030J22Rik
ENSMUSG00000120233.1	43.5743	-2.19306	0.454696	-4.82312	1.41327899917521e-06	0.000304253	NA
ENSMUSG00000074063.11	2024.48	-1.19854	0.205512	-5.83197	5.47760720383145e-09	3.34901e-06	Osgin1
ENSMUSG00000110631.2	472.131	-12.3795	2.2397	-5.52729	3.25216670699468e-08	1.42027e-05	NA
ENSMUSG00000025317.8	73.2918	1.85525	0.601455	3.08461	0.0020382	0.024179	Car5a
ENSMUSG00000014444.18	1269.07	-1.29154	0.298322	-4.32936	1.49546206951041e-05	0.00132896	Piezo1
ENSMUSG00000006362.17	89.6812	-1.54299	0.381501	-4.04453	5.24292329478878e-05	0.00277294	Cbfa2t3
ENSMUSG00000033998.10	1254.33	1.84317	0.380994	4.8378	1.31282078580984e-06	0.000289463	Kcnk1
ENSMUSG00000025810.10	639.909	-1.43797	0.324768	-4.42767	9.52583613136952e-06	0.000979193	Nrp1
ENSMUSG00000094530.3	247.863	-4.27151	0.32325	-13.2143	7.25912400639141e-40	5.54779e-36	NA
ENSMUSG00000005800.4	71.0595	-2.10638	0.471455	-4.46782	7.90203990128772e-06	0.000893666	Mmp8
ENSMUSG00000038884.15	187.319	-1.2167	0.415661	-2.92715	0.00342081	0.0320002	Shfl
ENSMUSG00000032177.18	185.435	-1.04755	0.385597	-2.7167	0.00659369	0.046942	Pde4a
ENSMUSG00000039632.14	104.46	1.08763	0.257364	4.22604	2.37844177244108e-05	0.00174084	Odad3
ENSMUSG00000010607.9	459.527	1.00756	0.245498	4.10414	4.05819120736702e-05	0.00237644	Pigyl
ENSMUSG00000111390.2	10.7541	-2.71713	0.879715	-3.08865	0.00201067	0.0239674	NA
ENSMUSG00000032121.10	159.996	1.0538	0.273675	3.85054	0.000117856	0.00460133	Tmem218
ENSMUSG00000032020.16	328.968	-1.23964	0.356653	-3.47574	0.000509441	0.0109983	Ubash3b
ENSMUSG00000041523.4	83.4576	1.7734	0.660417	2.68528	0.0072469	0.0495832	Upk2
ENSMUSG00000032081.11	149.252	1.18482	0.41027	2.8879	0.00387819	0.0346453	Apoc3
ENSMUSG00000066687.6	626.14	-1.831	0.368201	-4.97283	6.59821231006959e-07	0.000165334	Zbtb16
ENSMUSG00000032269.9	49.4037	1.41117	0.418453	3.37234	0.000745332	0.0134186	Htr3a
ENSMUSG00000101304.3	60.7084	-1.13893	0.379184	-3.00363	0.00266783	0.0274472	Plet1os
ENSMUSG00000039016.6	1357.72	1.15506	0.353936	3.26348	0.00110053	0.0169061	Timm8b
ENSMUSG00002075524.1	195.408	4.59355	1.47773	3.10853	0.00188023	0.0231023	NA
ENSMUSG00000038264.9	899.742	-1.05169	0.34139	-3.0806	0.00206581	0.0242891	Sema7a
ENSMUSG00000051243.15	30.7709	-2.35007	0.496119	-4.7369	2.17007722402652e-06	0.000376928	Islr2
ENSMUSG00000035914.12	38.8441	1.20496	0.402698	2.99221	0.00276969	0.0280607	Cd276
ENSMUSG00000111394.2	64.2429	-1.50686	0.538234	-2.79965	0.00511587	0.0405115	NA
ENSMUSG00000053862.7	286.846	1.00752	0.238203	4.22968	2.34022400195631e-05	0.00172803	Slc51b
ENSMUSG00000032381.6	2265.91	1.05321	0.274608	3.8353	0.00012541	0.00480422	Ciao2a
ENSMUSG00000032350.10	6366.71	-1.16176	0.27126	-4.28282	1.84540403026548e-05	0.0015135	Gclc
ENSMUSG00000059422.6	19.1547	-2.46647	0.603545	-4.08664	4.37662029476275e-05	0.00252196	NA
ENSMUSG00000099974.2	209.253	1.22795	0.380689	3.22561	0.00125707	0.0181842	Bcl2a1d
ENSMUSG00000015354.9	107.127	1.47235	0.438192	3.36005	0.000779279	0.0137862	Pcolce2
ENSMUSG00000044860.10	21.0723	1.63927	0.485945	3.37336	0.000742573	0.0133992	Gm1123
ENSMUSG00000035048.14	731.831	1.07566	0.270123	3.98212	6.8303852123567e-05	0.003229	Anapc13
ENSMUSG00000043719.15	94.478	1.58083	0.353931	4.46649	7.95149712501672e-06	0.000893666	Col6a6
ENSMUSG00000048758.15	1705.86	1.01506	0.336162	3.01956	0.00253144	0.0269638	Rpl29
ENSMUSG00000023262.14	6275.55	1.10851	0.265396	4.1768	2.95642373347952e-05	0.00199951	Acy1
ENSMUSG00000032596.15	569.671	-1.16077	0.337136	-3.44302	0.000575264	0.0116708	Uba7
ENSMUSG00000063856.9	315.8	1.23084	0.40074	3.07142	0.00213046	0.024726	Gpx1
ENSMUSG00000104399.2	30.4757	-1.55439	0.451134	-3.44552	0.000569955	0.0116708	NA
ENSMUSG00000032484.9	122.143	-1.75698	0.56409	-3.11472	0.00184122	0.0227879	Ngp
ENSMUSG00000032496.8	56.2044	-2.30738	0.508625	-4.53651	5.71937549896245e-06	0.000727859	Ltf
ENSMUSG00000043953.13	516.818	1.22942	0.337558	3.64209	0.000270437	0.00762661	Ccrl2
ENSMUSG00000079260.4	56.0353	-1.28283	0.405319	-3.16498	0.00155094	0.020686	Tmppe
ENSMUSG00000041012.5	131.964	1.02601	0.241233	4.25321	2.10731217562204e-05	0.00163504	Cmtm8
ENSMUSG00000039115.14	363.59	-1.22727	0.329698	-3.72239	0.000197343	0.00632365	Itga9
ENSMUSG00000092212.5	32.3468	1.93115	0.706816	2.73219	0.00629151	0.0456987	Slc22a13b
ENSMUSG00000052336.8	21.79	-3.11726	0.6234	-5.00041	5.72076827631971e-07	0.000156146	Cx3cr1
ENSMUSG00000032525.16	505.033	-1.19512	0.326496	-3.66044	0.000251779	0.00733036	Nktr
ENSMUSG00000095123.2	127.943	-1.00937	0.371365	-2.718	0.00656779	0.0468012	NA
ENSMUSG00000019763.12	394.213	1.04555	0.344516	3.03484	0.0024066	0.026407	Rmnd1
ENSMUSG00000046916.10	44.9501	-1.59454	0.418075	-3.814	0.000136737	0.00507287	Myct1
ENSMUSG00000112474.2	16.8551	-6.16431	1.14539	-5.38187	7.37171929379087e-08	2.62039e-05	Gm46209
ENSMUSG00000078348.5	1032.31	1.15196	0.326061	3.53295	0.000410956	0.009769	Sf3b5
ENSMUSG00000096546.3	142.529	1.53068	0.321132	4.76652	1.87432607397697e-06	0.00037135	Smlr1
ENSMUSG00000046031.8	156.346	1.60129	0.414399	3.86412	0.000111492	0.00444948	Calhm6
ENSMUSG00000019846.12	138.841	-1.06477	0.344129	-3.09411	0.00197405	0.0238269	Lama4
ENSMUSG00000051736.9	71.9262	1.25608	0.394673	3.18258	0.00145972	0.0199437	Fam229b
ENSMUSG00000045555.4	12.9459	1.83426	0.648728	2.82747	0.00469181	0.0389525	Mettl24
ENSMUSG00000019823.18	33.6626	-1.32362	0.422956	-3.12945	0.00175133	0.0221659	Mical1
ENSMUSG00000111368.2	39.7838	1.45501	0.491724	2.95899	0.00308649	0.0297834	NA
ENSMUSG00000110841.3	921.576	1.02578	0.355198	2.88791	0.00387809	0.0346453	NA
ENSMUSG00000110720.2	50.073	-1.41881	0.425702	-3.33288	0.000859522	0.0147318	NA
ENSMUSG00000038624.14	154.808	1.00794	0.276317	3.64778	0.000264516	0.00753384	Nepn
ENSMUSG00000020101.15	86.4483	-1.3187	0.31295	-4.21377	2.51143327109529e-05	0.00181072	Vsir
ENSMUSG00000020099.9	183.022	-1.08978	0.283934	-3.83813	0.000123974	0.00477317	Unc5b
ENSMUSG00000037710.9	7406.92	1.00117	0.295618	3.38672	0.000707329	0.013089	Cisd1
ENSMUSG00000006344.18	175.513	-1.00957	0.287642	-3.5098	0.000448445	0.0102353	Ggt5
ENSMUSG00000000901.18	38.7107	-1.70324	0.412208	-4.132	3.59622699634371e-05	0.00220756	Mmp11
ENSMUSG00000049422.8	777.685	1.25533	0.249177	5.03789	4.70698419875151e-07	0.000130811	Chchd10
ENSMUSG00000035697.15	79.9493	-1.55574	0.408284	-3.81045	0.000138714	0.00509673	Arhgap45
ENSMUSG00000034881.9	36.7832	-1.68651	0.421068	-4.00532	6.19347431986111e-05	0.00305378	Tbxa2r
ENSMUSG00000063320.12	180.43	1.20425	0.269554	4.46756	7.91159427931411e-06	0.000893666	Uqcc6
ENSMUSG00000084899.2	15.9315	-2.54481	0.751957	-3.38425	0.000713737	0.0131654	NA
ENSMUSG00000074802.12	42.1408	-1.16568	0.429148	-2.71626	0.00660231	0.0469782	Gas2l3
ENSMUSG00000008398.17	166.058	-1.00662	0.275448	-3.65449	0.000257694	0.00742251	Elk3
ENSMUSG00000020021.5	139.441	-1.40084	0.314559	-4.45334	8.45451857545163e-06	0.000923052	Fgd6
ENSMUSG00000045867.11	187.377	1.01953	0.335314	3.04053	0.0023616	0.0262333	Cradd
ENSMUSG00000112188.2	173.408	1.49282	0.412611	3.61798	0.000296909	0.00817019	Gm47708
ENSMUSG00000112165.2	18.7913	1.38733	0.514566	2.69612	0.00701514	0.0486509	NA
ENSMUSG00000034163.11	545.21	-1.13637	0.208606	-5.44746	5.10950922072357e-08	1.95247e-05	Zfc3h1
ENSMUSG00000020121.16	183.601	-1.46817	0.479817	-3.05986	0.00221439	0.0253369	Srgap1
ENSMUSG00000025432.12	21.3501	-2.03911	0.518076	-3.93593	8.28740169308975e-05	0.00371475	Avil
ENSMUSG00000040258.7	29.3333	2.04718	0.492776	4.15437	3.26181363726676e-05	0.00209482	Nxph4
ENSMUSG00000058396.8	119.844	-1.13188	0.267846	-4.22586	2.38033744337393e-05	0.00174084	Gpr182
ENSMUSG00000025381.4	1549.19	1.0612	0.251666	4.21672	2.47886684336987e-05	0.00179947	Cnpy2
ENSMUSG00000049721.15	696.288	1.23219	0.29552	4.16957	3.05173819196361e-05	0.00202612	Gal3st1
ENSMUSG00000020429.8	738.781	-1.02005	0.35348	-2.88572	0.00390516	0.0348297	Igfbp1
ENSMUSG00000020193.4	27.4265	1.51157	0.55359	2.73049	0.00632399	0.0457465	Zpbp
ENSMUSG00000085665.2	12.8579	2.08052	0.727911	2.85821	0.00426034	0.036584	NA
ENSMUSG00000060923.6	500.551	1.17356	0.31206	3.76068	0.00016945	0.00583342	Acyp2
ENSMUSG00000020303.3	70.5046	-1.20551	0.328861	-3.66572	0.000246639	0.00730894	Stc2
ENSMUSG00000086243.2	154.255	-1.9546	0.461509	-4.23524	2.28305413310191e-05	0.00170227	NA
ENSMUSG00000011256.17	30.9162	-1.35875	0.413292	-3.28762	0.00101039	0.0160566	Adam19
ENSMUSG00000040413.16	102.554	1.19483	0.439139	2.72084	0.00651155	0.0466315	Timd2
ENSMUSG00000040405.14	498.906	-3.19277	0.966339	-3.30398	0.00095323	0.0155166	Havcr1
ENSMUSG00000069892.10	114.369	-1.37786	0.402207	-3.42575	0.000613096	0.0121188	9930111J21Rik2
ENSMUSG00000020357.4	418.597	-1.58504	0.327767	-4.83587	1.32564036331932e-06	0.000289463	Flt4
ENSMUSG00000015837.16	23187.7	-1.02216	0.23992	-4.2604	2.04063758417081e-05	0.00159955	Sqstm1
ENSMUSG00000055333.15	152.585	1.30694	0.346584	3.77091	0.00016265	0.00564169	Fat2
ENSMUSG00000001034.18	142.322	-1.21762	0.325853	-3.73672	0.000186435	0.00610692	Mapk7
ENSMUSG00000014243.6	317.448	1.01062	0.282307	3.57987	0.000343765	0.00895136	Zswim7
ENSMUSG00000032921.14	17.3129	2.0815	0.776606	2.68025	0.00735668	0.049988	Odf4
ENSMUSG00000052921.14	187.498	-1.40614	0.306704	-4.58467	4.54708967629894e-06	0.000626275	Arhgef15
ENSMUSG00000059278.10	155.019	1.06824	0.266565	4.00744	6.13803350104803e-05	0.00303624	Naa38
ENSMUSG00000003934.6	10.7525	-2.12875	0.732228	-2.90722	0.00364659	0.0333067	Efnb3
ENSMUSG00000051790.16	203.984	-1.18273	0.412347	-2.86828	0.00412717	0.0359247	Nlgn2
ENSMUSG00000040829.15	226.2	-1.09859	0.330569	-3.32332	0.000889517	0.0149409	Zmynd15
ENSMUSG00000084329.2	16.9782	1.76272	0.522126	3.37604	0.000735366	0.013355	Gm6733
ENSMUSG00000047260.5	2276.07	1.05991	0.27069	3.9156	9.01798717352552e-05	0.00392623	Emc6
ENSMUSG00000037278.10	706.941	1.04156	0.265209	3.92733	8.58951657548442e-05	0.00380553	Tmem97
ENSMUSG00000086474.3	33.7301	1.67018	0.54978	3.0379	0.00238235	0.026368	NA
ENSMUSG00000035385.6	1138.84	1.56091	0.392029	3.98162	6.84459664092904e-05	0.003229	Ccl2
ENSMUSG00000000204.17	523.096	-2.00011	0.490939	-4.07406	4.62012564369776e-05	0.00254024	Slfn4
ENSMUSG00000018930.4	162.123	2.02421	0.485125	4.17255	3.01206724184159e-05	0.00201927	Ccl4
ENSMUSG00000018672.16	441.597	1.27955	0.29107	4.39602	1.10251692935228e-05	0.00106658	Copz2
ENSMUSG00000038517.16	111.82	-1.06311	0.265766	-4.00017	6.32972033948945e-05	0.00307602	Tbkbp1
ENSMUSG00000078695.9	1073.9	1.00479	0.245498	4.09287	4.2606220645654e-05	0.0024668	Cisd3
ENSMUSG00000017417.15	21.2403	1.81883	0.621527	2.92638	0.0034293	0.0320258	Plxdc1
ENSMUSG00000061718.13	362.58	1.58408	0.391648	4.04465	5.24009098508301e-05	0.00277294	Ppp1r1b
ENSMUSG00000002580.8	205.961	1.03908	0.222062	4.67923	2.87953859415561e-06	0.00044912	Mien1
ENSMUSG00000038067.3	28.8812	2.413	0.696196	3.46597	0.000528313	0.0112941	Csf3
ENSMUSG00000006930.16	225.052	-1.2183	0.356209	-3.4202	0.000625762	0.0122155	Hap1
ENSMUSG00000017188.4	1869.31	1.02081	0.240617	4.24246	2.21085943765825e-05	0.00166468	Coa3
ENSMUSG00000018486.3	32.2412	1.78349	0.631439	2.82448	0.00473572	0.039013	Wnt9b
ENSMUSG00000020689.5	218.411	-1.37678	0.334886	-4.11118	3.93650257694656e-05	0.00234621	Itgb3
ENSMUSG00000000049.12	35.3795	-1.42831	0.442424	-3.22838	0.00124495	0.0180885	Apoh
ENSMUSG00000020604.14	276.524	1.4224	0.299493	4.74934	2.04078387503808e-06	0.00037135	Arsg
ENSMUSG00000041654.16	694.446	1.01305	0.220176	4.60107	4.20326376288894e-06	0.000606103	Slc39a11
ENSMUSG00000047798.16	42.6237	-2.57768	0.662493	-3.89087	9.98837618415154e-05	0.00410409	Cd300lf
ENSMUSG00000020793.6	54.7576	2.26981	0.547149	4.14843	3.34761561703889e-05	0.00212317	Galr2
ENSMUSG00000086826.2	17.5517	-1.51038	0.55527	-2.72009	0.00652648	0.046654	NA
ENSMUSG00000050106.19	19.4066	-1.36762	0.504805	-2.70921	0.0067443	0.0475273	Tmc8
ENSMUSG00000087404.2	20.1373	1.99585	0.732484	2.72477	0.00643468	0.0463716	NA
ENSMUSG00000078572.4	620.088	1.10522	0.234002	4.72312	2.32256843952613e-06	0.000392486	Ndufaf8
ENSMUSG00000039670.3	293.936	1.1414	0.249065	4.58275	4.58899790801235e-06	0.000626275	Oxld1
ENSMUSG00000057594.13	189.913	1.06095	0.311915	3.40143	0.000670354	0.0126456	Arl16
ENSMUSG00000042988.11	129.508	1.33414	0.370161	3.60423	0.000313084	0.00848491	Notum
ENSMUSG00000025150.11	277.931	1.74898	0.457083	3.82639	0.000130035	0.00490785	Cbr2
ENSMUSG00000121137.1	408.039	-3.04735	0.415864	-7.32775	2.3405243101891e-13	3.25226e-10	5033421B08Rik
ENSMUSG00000114025.2	31.3885	-1.10998	0.408281	-2.71868	0.00655433	0.0467688	NA
ENSMUSG00000052632.17	233.428	-1.02876	0.294937	-3.48807	0.000486512	0.0107152	Asap2
ENSMUSG00000020672.15	26.0007	2.50669	0.6001	4.17712	2.95224307796324e-05	0.00199951	Sntg2
ENSMUSG00000020573.18	30.8814	-1.40884	0.455339	-3.09404	0.0019745	0.0238269	Pik3cg
ENSMUSG00000045930.4	85.0943	-1.5933	0.388023	-4.10619	4.02245688625649e-05	0.00237387	Clec14a
ENSMUSG00000020994.6	823.957	-1.01034	0.273771	-3.69046	0.000223849	0.0069099	Pnn
ENSMUSG00000113948.2	24.769	1.77418	0.524791	3.38074	0.000722919	0.0132017	Rpl17-ps3
ENSMUSG00000021136.14	58.814	-1.54379	0.435091	-3.54821	0.000387863	0.00950077	Smoc1
ENSMUSG00000042734.7	35.6333	-1.52365	0.49533	-3.07604	0.00209771	0.0244482	Ttc9
ENSMUSG00000021234.10	37.3129	-1.1965	0.442906	-2.70147	0.00690332	0.0482475	Fam161b
ENSMUSG00000060807.8	278.521	2.18905	0.815532	2.6842	0.00727029	0.0496765	Serpina6
ENSMUSG00000021260.9	34.3154	-1.34339	0.433818	-3.09667	0.00195707	0.0237368	Hhipl1
ENSMUSG00000096942.2	138.989	2.75584	0.39303	7.01178	2.35297185396038e-12	2.9971e-09	Rps19-ps6
ENSMUSG00000021294.8	27.0797	-2.67047	0.515589	-5.17945	2.22542077237724e-07	6.94195e-05	Kif26a
ENSMUSG00000037679.10	406.439	-1.38278	0.361319	-3.82703	0.0001297	0.00490785	Inf2
ENSMUSG00000002799.7	114.601	-1.30987	0.424113	-3.08849	0.00201178	0.0239674	Jag2
ENSMUSG00000076613.5	74.7201	-3.46885	1.11105	-3.12213	0.0017955	0.0225254	Ighg2b
ENSMUSG00000076614.8	95.4321	-5.91992	1.03959	-5.69446	1.23764169918001e-08	5.91167e-06	NA
ENSMUSG00000046159.17	17.2444	2.47854	0.754091	3.28679	0.00101335	0.0160566	Chrm3
ENSMUSG00000060678.6	75.8944	2.37221	0.606681	3.91015	9.22406954073441e-05	0.00396067	H4c3
ENSMUSG00000036006.21	49.5731	-1.56727	0.448282	-3.49617	0.000471985	0.0105318	Ripor2
ENSMUSG00000015396.5	99.0364	1.22325	0.331205	3.69331	0.00022135	0.00684886	Cd83
ENSMUSG00000021379.3	456.601	1.26891	0.381754	3.32389	0.000887719	0.0149272	Id4
ENSMUSG00000095300.2	64.7698	1.78689	0.511728	3.49187	0.000479644	0.0106406	Spata31e3
ENSMUSG00000062248.6	382.056	1.12319	0.243573	4.6113	4.0015860746266e-06	0.000582517	Cks2
ENSMUSG00000021453.3	4359.97	1.381	0.29077	4.74945	2.03971518913153e-06	0.00037135	Gadd45g
ENSMUSG00000034686.9	72.9993	1.14238	0.331439	3.44673	0.000567423	0.0116708	Prr7
ENSMUSG00000035711.6	44.549	-1.00246	0.3657	-2.74121	0.00612134	0.045048	Dok3
ENSMUSG00000049625.7	40.5177	-2.0526	0.471622	-4.35222	1.34763610462803e-05	0.00122611	Tifab
ENSMUSG00000097101.5	93.3601	1.00828	0.347921	2.89801	0.00375541	0.0340056	1810034E14Rik
ENSMUSG00000048280.19	88.262	-1.22727	0.437438	-2.80559	0.00502238	0.0401292	Zfp738
ENSMUSG00000113346.4	206.579	1.29584	0.371633	3.48687	0.000488714	0.010727	Eprn
ENSMUSG00000069171.15	16.8371	-2.63522	0.635708	-4.14534	3.39313676313609e-05	0.00214314	Nr2f1
ENSMUSG00000043889.7	313.211	6.67927	1.81236	3.6854	0.000228339	0.00699433	NA
ENSMUSG00000050919.11	129.309	-1.0078	0.325809	-3.09322	0.00197999	0.0238269	Zfp366
ENSMUSG00000096842.2	1109.67	1.1891	0.326077	3.64667	0.00026566	0.00754762	NA
ENSMUSG00000114253.3	20.8667	-1.94738	0.724468	-2.68802	0.00718774	0.0493109	NA
ENSMUSG00000043004.14	74.6786	-1.06738	0.279589	-3.81767	0.000134719	0.00502238	Gng2
ENSMUSG00000049960.5	788.094	1.02647	0.258809	3.96616	7.3041204991944e-05	0.00340376	Mrps16
ENSMUSG00000063458.14	133.203	1.20372	0.322365	3.73403	0.000188443	0.00612839	Lrmda
ENSMUSG00000040651.10	245.863	-1.11243	0.272454	-4.08301	4.44555013049342e-05	0.00252196	Tasor
ENSMUSG00000021922.18	58.9712	-3.33806	1.11115	-3.00415	0.00266325	0.0274311	Itih4
ENSMUSG00000042286.14	435.167	-1.38016	0.357745	-3.85795	0.000114343	0.0045278	Stab1
ENSMUSG00000021950.16	30.0942	2.45959	0.487762	5.04259	4.59268359043707e-07	0.000129998	Anxa8
ENSMUSG00000043681.6	150.4	1.15639	0.303898	3.80519	0.000141694	0.00514439	Fam25a
ENSMUSG00000041445.10	526.043	-1.16367	0.276879	-4.2028	2.63627835965058e-05	0.00187421	Mmrn2
ENSMUSG00000035726.9	353.982	-1.07648	0.349586	-3.07929	0.00207495	0.0243591	Supt16
ENSMUSG00000105703.3	221.675	-4.19725	0.535007	-7.84523	4.32176795830138e-15	6.60582e-12	Gm43305
ENSMUSG00000022215.7	506.244	1.183	0.275147	4.29953	1.7116265657892e-05	0.00144543	Fitm1
ENSMUSG00000022220.15	82.6592	-1.07303	0.398667	-2.69154	0.00711224	0.0490572	Adcy4
ENSMUSG00000022223.10	215.945	1.03438	0.230495	4.48765	7.20142479085892e-06	0.000846721	Sdr39u1
ENSMUSG00000054509.8	401.047	-1.05035	0.319507	-3.2874	0.00101118	0.0160566	Parp4
ENSMUSG00000114441.2	33.7244	2.47958	0.68763	3.60599	0.000310968	0.00845756	Gm33472
ENSMUSG00000021928.10	305.234	1.25789	0.343403	3.66301	0.000249269	0.00730894	Ebpl
ENSMUSG00000034522.11	169.007	-1.02846	0.33286	-3.08977	0.00200313	0.0239261	Zfp395
ENSMUSG00000022048.9	173.233	-1.13589	0.323938	-3.5065	0.000454044	0.0103013	Dpysl2
ENSMUSG00000021999.10	741.044	1.44633	0.460717	3.13931	0.00169349	0.0218057	Cpb2
ENSMUSG00000115363.2	12.0832	6.11305	1.40767	4.34267	1.40761283753475e-05	0.00126609	NA
ENSMUSG00000115190.2	92.8293	-1.46908	0.32449	-4.52734	5.9730799863045e-06	0.000742264	NA
ENSMUSG00000022126.7	180.858	1.21689	0.431981	2.81699	0.0048476	0.0394966	Acod1
ENSMUSG00000022132.16	2482.02	1.12969	0.310471	3.63864	0.000274087	0.00771532	Cldn10
ENSMUSG00000022148.17	68.8779	-1.20694	0.312748	-3.85913	0.000113794	0.00451775	Fyb1
ENSMUSG00000022262.9	17.7305	-2.00475	0.61195	-3.27599	0.00105291	0.0164727	Dnah5
ENSMUSG00000037617.13	46.8568	-1.22292	0.372604	-3.28209	0.0010304	0.0162535	Spag1
ENSMUSG00000038622.9	230.138	1.26068	0.300653	4.19315	2.75113310141214e-05	0.00192014	Med30
ENSMUSG00000060429.13	43.1661	-2.46156	0.446351	-5.51485	3.49068284268035e-08	1.48209e-05	Sntb1
ENSMUSG00000022354.5	1498.01	1.02042	0.258948	3.94063	8.12666758837993e-05	0.00367503	Ndufb9
ENSMUSG00000068391.9	710.667	1.05626	0.30029	3.51747	0.000435686	0.0101239	Chrac1
ENSMUSG00000022595.8	47.1844	2.29011	0.534814	4.28207	1.8516450270166e-05	0.0015135	Lypd2
ENSMUSG00000118671.1	44.082	1.33581	0.410614	3.2532	0.00114114	0.0173016	NA
ENSMUSG00000091650.3	12.8723	2.43649	0.854965	2.84981	0.00437452	0.0372297	Apol11a
ENSMUSG00000050014.9	156.761	1.48945	0.435295	3.42171	0.000622294	0.012179	Apol10b
ENSMUSG00000071711.13	3011.91	1.09598	0.263438	4.16031	3.17818014011594e-05	0.00206717	Mpst
ENSMUSG00000068227.10	44.5257	-1.29203	0.34115	-3.78728	0.000152308	0.00541611	Il2rb
ENSMUSG00000042564.14	27.5524	-1.67332	0.501702	-3.33529	0.000852115	0.014661	Fam227a
ENSMUSG00000068101.12	33.5785	1.22553	0.393376	3.11542	0.00183683	0.0227792	Cenpm
ENSMUSG00000121069.1	1133.91	-1.36449	0.334501	-4.07917	4.51974443743954e-05	0.00252196	NA
ENSMUSG00000058099.17	41.712	-2.82302	0.497167	-5.67822	1.36102824723203e-08	6.30404e-06	Nfam1
ENSMUSG00000022435.7	200.311	2.89505	0.528542	5.47743	4.31541963627104e-08	1.71986e-05	Upk3a
ENSMUSG00000116305.3	21.09	-1.30977	0.484657	-2.70248	0.00688246	0.0481789	Lncppara
ENSMUSG00000064284.13	173.707	1.00279	0.270715	3.70422	0.00021204	0.0066551	Cdpf1
ENSMUSG00000053137.8	126.955	-1.08513	0.321704	-3.37306	0.000743375	0.0133992	Mapk11
ENSMUSG00000044250.9	53.0581	-1.62538	0.587169	-2.76817	0.00563717	0.0429522	Pced1b
ENSMUSG00000022475.20	548.513	-1.20037	0.237379	-5.05678	4.26394202591779e-07	0.000124225	Hdac7
ENSMUSG00000054855.14	422.115	1.16167	0.381408	3.04575	0.002321	0.0259711	Rnd1
ENSMUSG00000003355.8	102.465	1.26621	0.36548	3.46451	0.000531204	0.0113013	Fkbp11
ENSMUSG00000023008.19	300.281	-1.0612	0.257728	-4.11752	3.829746750523e-05	0.00230997	Fmnl3
ENSMUSG00000093789.4	94.0229	1.87795	0.505949	3.71173	0.000205846	0.0065142	Methig1
ENSMUSG00000056487.9	744.277	1.55966	0.474703	3.28554	0.00101786	0.0160889	Tmt1a2
ENSMUSG00000023031.9	4122.91	1.08841	0.30363	3.58466	0.000337519	0.00889424	Cela1
ENSMUSG00000116114.3	23.0537	-1.84225	0.520169	-3.54165	0.000397637	0.00962515	Gm35853
ENSMUSG00000005718.9	62.4389	-1.22762	0.349758	-3.50991	0.000448262	0.0102353	Tfap4
ENSMUSG00000096215.9	255.221	1.26793	0.231607	5.47447	4.38825814491956e-08	1.71986e-05	Smim22
ENSMUSG00000038037.6	250.939	1.72896	0.363361	4.75823	1.95296841450072e-06	0.00037135	Socs1
ENSMUSG00000018830.11	187.053	-1.49122	0.478606	-3.11576	0.00183469	0.0227792	Myh11
ENSMUSG00000071637.6	1961.27	1.22958	0.213267	5.76546	8.14356246471962e-09	4.5036e-06	Cebpd
ENSMUSG00000003531.16	1885.35	1.00138	0.253512	3.95002	7.8145531487507e-05	0.00357621	Dgcr6
ENSMUSG00000005958.16	51.9255	-1.03294	0.322334	-3.20455	0.00135274	0.0190762	Ephb3
ENSMUSG00000033581.18	160.226	-1.03574	0.303898	-3.4082	0.000653929	0.012463	Igf2bp2
ENSMUSG00000022871.14	36.7157	-1.36151	0.452501	-3.00886	0.00262227	0.027354	Fetub
ENSMUSG00000022797.17	651.372	1.06121	0.298727	3.55245	0.000381667	0.00947042	Tfrc
ENSMUSG00000035578.17	218.919	1.53929	0.343372	4.48286	7.36475686081342e-06	0.000852805	Iqcg
ENSMUSG00000060636.15	1752.98	1.2774	0.278251	4.59082	4.41510266729347e-06	0.000619127	Rpl35a
ENSMUSG00000022899.11	2428.91	1.19181	0.426461	2.79464	0.0051957	0.040852	Slc15a2
ENSMUSG00000022838.15	160.593	1.24835	0.330999	3.77146	0.000162294	0.00564169	Eaf2
ENSMUSG00000022687.13	116.147	-1.14316	0.331	-3.45364	0.000553066	0.0115221	Boc
ENSMUSG00000022604.19	148.86	-1.19553	0.207652	-5.75735	8.54460915261538e-09	4.5036e-06	Cep97
ENSMUSG00000085783.4	37.5911	2.22938	0.827302	2.69476	0.00704399	0.0487624	NA
ENSMUSG00000091243.3	69.7875	-1.47751	0.453845	-3.25554	0.00113177	0.0172646	Vgll3
ENSMUSG00000053062.17	216.504	-1.23754	0.326981	-3.78475	0.000153863	0.00543141	Jam2
ENSMUSG00000041134.16	293.85	-1.20599	0.31824	-3.78957	0.00015091	0.00541611	Cyyr1
ENSMUSG00000022894.7	132.59	-1.41929	0.298686	-4.75178	2.01635471757378e-06	0.00037135	Adamts5
ENSMUSG00000093606.3	16.891	1.98598	0.635939	3.12291	0.00179072	0.0225055	B130034C11Rik
ENSMUSG00000025610.8	1135.41	1.02933	0.338904	3.03723	0.00238765	0.026407	Map3k7cl
ENSMUSG00000025612.6	876.551	-1.15134	0.281954	-4.08344	4.4373908260503e-05	0.00252196	Bach1
ENSMUSG00000039903.19	166.398	1.61893	0.375079	4.31622	1.58720770562096e-05	0.00137844	Eva1c
ENSMUSG00000022956.12	252.74	1.2478	0.279925	4.45762	8.2874813422884e-06	0.000911325	Atp5po
ENSMUSG00000051483.10	6889.24	1.05838	0.325791	3.24864	0.00115958	0.0173256	Cbr1
ENSMUSG00000022941.9	64.8633	-1.95814	0.314487	-6.22646	4.7709607106877e-10	3.83811e-07	Ripply3
ENSMUSG00000040732.21	96.9999	-1.21928	0.412434	-2.9563	0.00311352	0.0298934	Erg
ENSMUSG00000116673.2	14.659	-1.89499	0.698944	-2.71121	0.00670375	0.0473673	A630089N07Rik
ENSMUSG00000092074.3	41.4013	1.35103	0.493214	2.73924	0.00615815	0.0451667	Dynlt1a
ENSMUSG00000121395.1	36.6269	-1.42876	0.412757	-3.4615	0.00053717	0.0113564	NA
ENSMUSG00000095677.3	181.263	1.06379	0.368697	2.88526	0.00391096	0.0348566	Dynlt1f
ENSMUSG00000041831.18	100.969	1.40483	0.302757	4.64014	3.48177509128603e-06	0.000512254	Sytl3
ENSMUSG00000073471.4	305.451	1.03202	0.24732	4.17279	3.00892274312956e-05	0.00201927	Rsph3a
ENSMUSG00000023868.18	63.2258	-1.55019	0.386721	-4.00854	6.10946151787359e-05	0.00303192	Pde10a
ENSMUSG00000037196.7	33.3	1.29245	0.454975	2.8407	0.00450146	0.0380139	Pacrg
ENSMUSG00000068037.12	21.4544	1.53851	0.569924	2.69951	0.00694418	0.0484003	Mas1
ENSMUSG00000057388.10	852.151	1.00936	0.256738	3.93149	8.44220701338839e-05	0.00377307	Mrpl18
ENSMUSG00000038347.16	39.9349	1.33436	0.492196	2.71102	0.00670761	0.0473673	Tcte2
ENSMUSG00000116895.2	25.4836	2.00633	0.552621	3.63058	0.000282788	0.00790634	Ermardl1
ENSMUSG00000116718.3	34.3095	-1.33908	0.479033	-2.79537	0.00518396	0.0408023	NA
ENSMUSG00000080316.12	157.222	-1.46497	0.364694	-4.01697	5.89510337916094e-05	0.00296403	Spaca6
ENSMUSG00000097006.9	141.926	-1.06734	0.243021	-4.39198	1.12321863924671e-05	0.0010797	9530082P21Rik
ENSMUSG00000039218.18	2897.57	-1.02059	0.319636	-3.19298	0.00140811	0.0195663	Srrm2
ENSMUSG00000092981.3	71.5596	-1.37366	0.400989	-3.42569	0.000613242	0.0121188	Mir5125
ENSMUSG00000046070.10	717.604	1.33214	0.387634	3.43659	0.000589089	0.0118011	Igfals
ENSMUSG00000038880.14	412.299	1.01254	0.28347	3.57195	0.000354339	0.00905697	Mrps34
ENSMUSG00000002274.14	467.689	1.09127	0.325707	3.35047	0.000806759	0.0140855	Metrn
ENSMUSG00000025732.7	2316.68	1.06531	0.258641	4.11887	3.80731048536796e-05	0.00230932	Mcrip2
ENSMUSG00000034413.15	234.837	-1.15007	0.199553	-5.76324	8.25166902065682e-09	4.5036e-06	Neurl1b
ENSMUSG00000067629.14	113.236	-1.15235	0.398725	-2.89008	0.00385144	0.0346083	Syngap1
ENSMUSG00000048731.16	73.9556	1.27453	0.310624	4.10312	4.07616601330821e-05	0.00237644	Ggnbp1
ENSMUSG00000086010.10	64.38	-1.62527	0.343581	-4.73038	2.24098515207036e-06	0.00038487	Gm15318
ENSMUSG00000024033.11	62.0549	2.13138	0.426866	4.99309	5.94217516914071e-07	0.000156597	Rsph1
ENSMUSG00000024036.17	626.619	2.27885	0.210896	10.8056	3.23898095725941e-27	9.90156e-24	Slc37a1
ENSMUSG00000041119.13	611.058	1.25191	0.230678	5.42711	5.72722508636433e-08	2.13514e-05	Pde9a
ENSMUSG00000002076.13	227.806	1.55828	0.456621	3.41263	0.000643392	0.0123811	Hsf2bp
ENSMUSG00000038146.9	242.826	-1.16512	0.420953	-2.76782	0.00564324	0.0429522	Notch3
ENSMUSG00000052142.16	21.6215	-2.31306	0.80433	-2.87576	0.00403054	0.0354937	Rasal3
ENSMUSG00000024300.18	34.5812	-2.22881	0.505355	-4.41037	1.0319356320504e-05	0.00103771	Myo1f
ENSMUSG00000042099.17	329.964	-1.26305	0.304901	-4.14251	3.43528918846919e-05	0.00216084	Kank3
ENSMUSG00000024330.18	53.2555	-1.11706	0.375451	-2.97526	0.00292742	0.0291313	Col11a2
ENSMUSG00000060586.12	1880.21	1.46466	0.343655	4.262	2.02606526787722e-05	0.00159955	H2-Eb1
ENSMUSG00000015468.15	405.945	-1.17096	0.386281	-3.03138	0.00243438	0.0265813	Notch4
ENSMUSG00000090877.4	1105.9	-1.89102	0.314604	-6.01079	1.84624199432298e-09	1.41099e-06	Hspa1b
ENSMUSG00000091971.4	246.877	-1.76096	0.372937	-4.72189	2.33668734773953e-06	0.000392486	Hspa1a
ENSMUSG00000024401.15	51.8201	1.15328	0.394926	2.92024	0.00349766	0.03246	Tnf
ENSMUSG00000053835.18	277.542	-1.40961	0.328783	-4.28735	1.80818710355745e-05	0.00150207	H2-T24
ENSMUSG00000119584.1	211995	2.96947	0.662197	4.48427	7.31631198726643e-06	0.000852805	Rn18s
ENSMUSG00000023939.8	641.065	1.07155	0.199929	5.35966	8.33808828136178e-08	2.89654e-05	Mrpl14
ENSMUSG00000023966.9	273.23	1.20623	0.343304	3.5136	0.000442072	0.010207	Rsph9
ENSMUSG00000047428.15	28.6721	-1.39918	0.439863	-3.18094	0.001468	0.0199437	Dlk2
ENSMUSG00000091742.3	36.9346	3.11532	0.869776	3.58175	0.000341294	0.0089174	Gm5093
ENSMUSG00000040658.8	354.83	1.13748	0.267635	4.25014	2.13638207212642e-05	0.00164045	Dnph1
ENSMUSG00000062619.7	529.993	1.07715	0.231549	4.65192	3.28851287802033e-06	0.00049836	Pex39
ENSMUSG00000042265.14	14.2186	-2.3796	0.727994	-3.26871	0.00108039	0.0167144	Trem1
ENSMUSG00000040694.5	62.1487	3.82443	0.485733	7.87353	3.44763021791778e-15	5.85523e-12	Apobec2
ENSMUSG00000040260.9	181.25	-1.47625	0.339947	-4.34259	1.40814495006764e-05	0.00126609	Daam2
ENSMUSG00000039154.9	116.184	1.01865	0.315695	3.2267	0.00125226	0.018143	Shd
ENSMUSG00000011305.12	330.991	1.05867	0.306328	3.45599	0.000548271	0.0114911	Plin5
ENSMUSG00000110218.2	25.6297	-1.85733	0.540977	-3.43329	0.000596308	0.0118834	Tincr
ENSMUSG00000039481.6	296.635	1.36363	0.373546	3.65051	0.000261721	0.00750545	Nrtn
ENSMUSG00000048915.13	106.398	-1.01089	0.300621	-3.36267	0.000771929	0.0137038	Efna5
ENSMUSG00000117438.2	35.8859	3.55968	0.889931	3.99995	6.3355264134036e-05	0.00307602	Rpsa-ps7
ENSMUSG00000033855.16	217.222	-1.56968	0.450121	-3.48724	0.000488027	0.010727	Ston1
ENSMUSG00000033960.7	309.346	-1.42101	0.269416	-5.2744	1.33193823097119e-07	4.52415e-05	Jcad
ENSMUSG00000024413.15	188.487	-1.27162	0.257727	-4.93398	8.05709216815e-07	0.000189466	Npc1
ENSMUSG00000052229.6	24.9491	-1.48993	0.485195	-3.07078	0.00213498	0.0247597	Gpr17
ENSMUSG00000118145.2	16.9618	1.63787	0.598863	2.73497	0.00623855	0.0455161	NA
ENSMUSG00000024483.20	398.956	-1.08802	0.315114	-3.4528	0.00055481	0.0115221	Ankhd1
ENSMUSG00000104063.2	13.5345	-1.9184	0.681654	-2.81433	0.00488797	0.0396747	Pcdhgb7
ENSMUSG00000024451.10	561.001	-1.26461	0.443591	-2.85084	0.00436035	0.0371919	Arap3
ENSMUSG00000024440.14	90.5996	-1.91986	0.282039	-6.80707	9.96078684688196e-12	1.0875e-08	Pcdh12
ENSMUSG00000043079.18	1221	-1.07895	0.365166	-2.95469	0.00312983	0.0299558	Synpo
ENSMUSG00000024620.12	705.949	-1.21103	0.347925	-3.48072	0.000500063	0.0109192	Pdgfrb
ENSMUSG00000091957.5	874.908	-5.43713	1.09527	-4.96417	6.89952311154943e-07	0.000165666	Rps2-ps10
ENSMUSG00000098702.3	218.655	1.18363	0.307419	3.85023	0.000118006	0.00460133	1500015A07Rik
ENSMUSG00000044906.7	126.869	-1.09971	0.352734	-3.11768	0.00182278	0.0227252	4930503L19Rik
ENSMUSG00000053846.6	102.488	-1.41342	0.471146	-2.99997	0.00270009	0.027606	Lipg
ENSMUSG00000062328.9	7974.51	1.12803	0.246429	4.57752	4.70519352796512e-06	0.00063645	Rpl17
ENSMUSG00000078963.4	75.7704	1.08947	0.290359	3.75216	0.000175317	0.00590248	Hsbp1l1
ENSMUSG00000024845.20	1600.14	1.04608	0.250448	4.17682	2.95608455666217e-05	0.00199951	Tmem134
ENSMUSG00000024883.9	61.7452	-1.14642	0.393355	-2.91447	0.00356297	0.032827	Rin1
ENSMUSG00000024922.3	111.613	1.19979	0.267066	4.4925	7.03932773108669e-06	0.000834078	Ovol1
ENSMUSG00000036278.8	842.949	1.14595	0.280877	4.07989	4.50568410286739e-05	0.00252196	Macrod1
ENSMUSG00000053080.11	151.894	-1.19711	0.227389	-5.2646	1.40498722085213e-07	4.66853e-05	Zfta
ENSMUSG00000075268.3	60.3597	-2.50783	0.64862	-3.8664	0.000110452	0.00443817	NA
ENSMUSG00000058624.14	476.217	-1.12986	0.331739	-3.40587	0.000659546	0.0125388	Gda
ENSMUSG00000045104.10	2278.41	2.13234	0.723293	2.94809	0.00319739	0.0304879	NA
ENSMUSG00000024863.7	34.358	1.60034	0.38145	4.19541	2.72374375889839e-05	0.00190974	Mbl2
ENSMUSG00000052595.9	663.395	-1.04014	0.266717	-3.89978	9.62800723410026e-05	0.00406111	A1cf
ENSMUSG00000050370.6	100.79	1.63166	0.316319	5.15827	2.49242826182781e-07	7.61935e-05	Ch25h
ENSMUSG00000120174.1	95.184	-2.03799	0.318397	-6.40078	1.54582250053561e-10	1.38988e-07	4931408D14Rik
ENSMUSG00000024986.13	30.3089	-1.47694	0.511816	-2.88568	0.00390567	0.0348297	Hhex
ENSMUSG00000025006.19	460.035	-1.24854	0.371839	-3.35776	0.000785771	0.013853	Sorbs1
ENSMUSG00000048120.17	556.681	-1.00679	0.226825	-4.43863	9.05333729847504e-06	0.00094781	Entpd1
ENSMUSG00000025204.11	2736.04	1.31796	0.2204	5.97988	2.23308738900926e-09	1.55149e-06	Ndufb8
ENSMUSG00000055491.15	383.268	-1.03426	0.267954	-3.85983	0.000113465	0.00451642	Pprc1
ENSMUSG00000025226.12	312.775	1.03863	0.292046	3.55638	0.000375998	0.0094061	Fbxl15
ENSMUSG00000117859.3	20.1483	1.6889	0.610794	2.76509	0.00569063	0.0431883	Gm32492
ENSMUSG00000025082.9	292.424	1.30336	0.461508	2.82414	0.00474077	0.039013	Vwa2
ENSMUSG00000117951.2	149.012	1.24786	0.397776	3.13708	0.00170637	0.0218992	NA
ENSMUSG00000031147.9	112.166	1.02924	0.297928	3.45464	0.000551025	0.0115218	Magix
ENSMUSG00000031163.3	960.474	1.16149	0.306689	3.78718	0.000152365	0.00541611	Glod5
ENSMUSG00000054737.12	47.1211	-1.06417	0.347862	-3.05919	0.00221936	0.0253369	Zfp182
ENSMUSG00000016239.12	159.83	-1.3589	0.308427	-4.40589	1.0534887740905e-05	0.00103888	Lonrf3
ENSMUSG00000119926.1	20.8417	-1.86828	0.570779	-3.27321	0.00106332	0.0165682	Gm25047
ENSMUSG00000037010.8	245.409	1.08649	0.30683	3.541	0.000398608	0.00962515	Apln
ENSMUSG00000031200.17	120.966	-1.44986	0.296197	-4.89491	9.83518757058445e-07	0.000227774	Mtcp1
ENSMUSG00000033777.5	43.3992	-1.53076	0.472539	-3.23945	0.00119762	0.0177208	Tlr13
ENSMUSG00000031239.6	44.8368	1.00867	0.32254	3.12726	0.00176445	0.0222155	Itm2a
ENSMUSG00000049804.10	153.336	-1.20489	0.341249	-3.53083	0.000414255	0.00978654	Armcx4
ENSMUSG00000031433.16	51.9036	-1.14338	0.369916	-3.09092	0.00199534	0.0239019	Rbm41
ENSMUSG00000072944.12	74.8772	1.74629	0.533359	3.27414	0.00105985	0.0165642	Nup62cl
ENSMUSG00000042425.19	25.917	1.72412	0.626546	2.75178	0.00592716	0.0441376	Frmpd3
ENSMUSG00000120789.1	31.4625	-1.86048	0.663658	-2.80337	0.00505714	0.0402596	NA
ENSMUSG00000072844.7	57.724	1.86952	0.559088	3.34388	0.000826144	0.0143553	G530011O06Rik
ENSMUSG00000064337.1	53324.1	2.28027	0.716909	3.1807	0.0014692	0.0199437	NA

## Sheet: Supplementary Table 6
Supplementary Table 6: A list of DEGs between T-ND and T-D females
Ensemble ID	base Mean	log2-Fold Change	lfcSE	stat	p-value	FDR adjusted p-value	Gene symbol
ENSMUSG00000025902.14	99.4047	-1.52305	0.27761	-5.48627	4.10500528489973e-08	2.37591841596732e-05	Sox17
ENSMUSG00000047180.9	972.477	1.11085	0.262259	4.23568	2.27859671193514e-05	0.00318336	Neurl3
ENSMUSG00000037447.17	272.637	1.63113	0.375332	4.34584	1.38743986411411e-05	0.002183	Arid5a
ENSMUSG00000026173.16	52.5374	2.00163	0.311066	6.43474	1.23686359562996e-10	1.67038428589826e-07	Plcd4
ENSMUSG00000006542.14	467.138	1.33038	0.327736	4.0593	4.92203160793753e-05	0.0056079	Prkag3
ENSMUSG00000006538.13	406.778	-1.14483	0.238305	-4.80405	1.55490729833213e-06	0.00041998	Ihh
ENSMUSG00000026166.15	29.1374	4.38461	0.805432	5.4438	5.21567497667684e-08	2.83571246576507e-05	Ccl20
ENSMUSG00000037035.6	413.009	1.46175	0.425667	3.43401	0.000594721	0.0280356	Inhbb
ENSMUSG00000009772.16	3494.61	-1.15454	0.273103	-4.22749	2.36308196563422e-05	0.00327317	Nuak2
ENSMUSG00000102425.2	19.371	-1.4582	0.446437	-3.26629	0.00108965	0.0409719	NA
ENSMUSG00000003051.14	946.843	1.17607	0.28964	4.06047	4.89731487134152e-05	0.0056079	Elf3
ENSMUSG00000041801.6	234.487	2.12451	0.361317	5.87992	4.1046878078328e-09	3.6955872563188e-06	Phlda3
ENSMUSG00000015843.11	32.5807	1.24681	0.340249	3.66441	0.000247912	0.0160066	Rxrg
ENSMUSG00000026683.15	21.2061	2.08075	0.481158	4.32446	1.52904687427287e-05	0.00231586	Nuf2
ENSMUSG00000015316.12	7.7384	2.98261	0.92822	3.21326	0.00131239	0.0466417	Slamf1
ENSMUSG00000038776.14	1773.1	1.79308	0.24932	7.19186	6.39130310131738e-13	1.47967797228499e-09	Ephx1
ENSMUSG00000026605.15	19.4938	2.27188	0.500673	4.53765	5.68834529693936e-06	0.00108839	Cenpf
ENSMUSG00000010175.14	87.1405	-1.61337	0.400323	-4.03016	5.57385721010555e-05	0.00601192	Prox1
ENSMUSG00000026628.14	425.559	1.88005	0.416888	4.50973	6.49092473867481e-06	0.00121113	Atf3
ENSMUSG00000055833.15	69.5261	-1.7001	0.43789	-3.88248	0.000103396	0.00936111	1700034H15Rik
ENSMUSG00000026773.20	1422.73	1.41689	0.404621	3.50177	0.000462182	0.0233684	Pfkfb3
ENSMUSG00000102329.2	8.22633	3.11006	0.89656	3.46888	0.000522631	0.0254374	NA
ENSMUSG00000054057.3	32.3035	-1.66947	0.467147	-3.57376	0.000351897	0.019733	A930004D18Rik
ENSMUSG00000026981.16	150.401	1.3941	0.383833	3.63205	0.00028118	0.0172354	Il1rn
ENSMUSG00000026831.17	21.0068	2.76308	0.530453	5.20892	1.89946807028286e-07	8.31967014783893e-05	Pierce1
ENSMUSG00000007476.19	386.333	1.14379	0.287651	3.9763	6.99960064944367e-05	0.00695923	Lrrc8a
ENSMUSG00000075324.14	53.7589	-1.23653	0.363927	-3.39775	0.000679427	0.0304165	Fign
ENSMUSG00000034906.16	22.811	1.71896	0.523632	3.28276	0.00102798	0.0398053	Ncaph
ENSMUSG00000027368.7	83.5654	1.12869	0.351741	3.20888	0.00133254	0.0468442	Dusp2
ENSMUSG00000027379.15	10.3948	2.36498	0.719765	3.28576	0.00101706	0.0397157	Bub1
ENSMUSG00000048327.7	16.2215	2.1422	0.611091	3.50554	0.000455688	0.0233684	Ckap2l
ENSMUSG00000074796.11	317.698	-1.55567	0.417363	-3.72739	0.000193476	0.0141237	Slc4a11
ENSMUSG00000027333.19	195.088	1.10568	0.21548	5.13125	2.8782186887279e-07	0.000111058	Smox
ENSMUSG00000027335.10	6.6345	-3.97068	1.14011	-3.48273	0.000496337	0.0244921	Adra1d
ENSMUSG00000027435.9	777.368	1.07288	0.243407	4.40776	1.04445381720756e-05	0.00178173	Cd93
ENSMUSG00000000359.4	68.1597	-1.25569	0.317359	-3.95668	7.59978859331992e-05	0.00725282	Rem1
ENSMUSG00000027469.17	46.0296	1.69861	0.434457	3.90972	9.24040778325506e-05	0.00865607	Tpx2
ENSMUSG00000027654.3	30.1019	1.96082	0.571289	3.43228	0.000598528	0.0281152	Fam83d
ENSMUSG00000085914.2	10.4121	-1.98434	0.603527	-3.28791	0.00100936	0.0396069	NA
ENSMUSG00000056501.4	2123.76	1.9909	0.423476	4.70132	2.58480342059233e-06	0.000625214	Cebpb
ENSMUSG00000027496.16	37.6962	1.13388	0.349354	3.24565	0.00117183	0.0428684	Aurka
ENSMUSG00000058921.4	169.749	-1.37464	0.309633	-4.43957	9.01400642144491e-06	0.00160529	Slc10a5
ENSMUSG00000039710.15	2624.84	-1.3358	0.3908	-3.41811	0.000630572	0.0289291	Slc7a12
ENSMUSG00000027555.9	179.421	1.43645	0.378217	3.79795	0.000145895	0.0118911	Car13
ENSMUSG00000027750.17	68.7493	-1.7144	0.425054	-4.03336	5.49842172006587e-05	0.00601192	Postn
ENSMUSG00000027796.3	18.6242	-2.27804	0.514922	-4.42405	9.68665810732206e-06	0.00168798	Smad9
ENSMUSG00000027762.7	179.698	-1.75738	0.512479	-3.42918	0.000605403	0.028356	Sucnr1
ENSMUSG00000034640.10	672.594	1.27378	0.157558	8.08451	6.24135412543666e-16	3.37157949856088e-12	Tiparp
ENSMUSG00000027832.6	40.0745	1.85909	0.557257	3.33614	0.000849516	0.0349538	Ptx3
ENSMUSG00000033910.14	129.521	-1.28276	0.263899	-4.86079	1.1691904242464e-06	0.000326688	Gucy1a1
ENSMUSG00000027995.11	931.146	1.92904	0.393505	4.9022	9.47683598362047e-07	0.000279613	Tlr2
ENSMUSG00000098912.9	16.5671	-2.37655	0.643241	-3.69466	0.000220183	0.0151199	1500004A13Rik
ENSMUSG00000068860.6	34.1106	1.34304	0.375711	3.57466	0.000350685	0.019733	Gm128
ENSMUSG00000038550.11	386.956	1.10913	0.313829	3.53418	0.000409038	0.0218055	Ciart
ENSMUSG00000048458.9	42.4248	1.84309	0.494203	3.72941	0.000191929	0.0140742	Inka2
ENSMUSG00000068744.13	53.2002	3.75982	0.485284	7.74767	9.35903328399859e-15	3.79181233501203e-11	Psrc1
ENSMUSG00000120078.1	7.11957	3.42666	0.956675	3.58184	0.000341185	0.0195768	NA
ENSMUSG00000045092.9	842.942	1.04349	0.274146	3.80634	0.00014104	0.0117215	S1pr1
ENSMUSG00000046688.15	485.977	1.32876	0.365312	3.63734	0.000275473	0.017214	Tifa
ENSMUSG00000039058.12	42.3702	-1.38232	0.357785	-3.86354	0.000111756	0.0098968	Ak5
ENSMUSG00000028211.12	1567.45	1.30363	0.384325	3.392	0.000693845	0.0309765	Trp53inp1
ENSMUSG00000041135.16	384.831	1.41248	0.285777	4.94259	7.70904459477691e-07	0.000260277	Ripk2
ENSMUSG00000041052.9	55.057	-2.47325	0.504896	-4.89853	9.65550925004024e-07	0.000279613	Slc7a13
ENSMUSG00000028341.10	39.5838	1.73276	0.514573	3.36737	0.000758894	0.0329722	Nr4a3
ENSMUSG00000059810.19	248.291	-1.70573	0.372177	-4.5831	4.58132471413766e-06	0.000928062	Rgs3
ENSMUSG00000084910.3	46.8625	-1.23362	0.34591	-3.56632	0.000362031	0.0199994	C630043F03Rik
ENSMUSG00000044254.7	235.249	-1.60099	0.394232	-4.06103	4.88557651359538e-05	0.0056079	Pcsk9
ENSMUSG00000006398.16	65.6664	1.67041	0.311536	5.36184	8.23801506350891e-08	4.17203975372579e-05	Cdc20
ENSMUSG00000062545.5	241.305	-1.31387	0.331089	-3.96834	7.23749433533302e-05	0.0071	Tlr12
ENSMUSG00000047945.7	2218.45	1.17096	0.196792	5.95023	2.67767732125325e-09	2.61272965641651e-06	Marcksl1
ENSMUSG00000028834.14	348.917	1.04652	0.305252	3.42838	0.000607193	0.0283578	Trim63
ENSMUSG00000043621.14	98.7759	-1.28765	0.362018	-3.55688	0.000375282	0.0203405	Ubxn10
ENSMUSG00000085403.2	6.97388	3.42336	0.929213	3.68415	0.00022947	0.015495	NA
ENSMUSG00000039911.14	261.359	1.24519	0.365217	3.40946	0.000650913	0.0296312	Spsb1
ENSMUSG00000081855.5	135.864	-5.48182	1.42965	-3.83438	0.000125881	0.010852	Rpl17-ps5
ENSMUSG00000025746.12	35.0982	2.7037	0.650856	4.15407	3.2660852941279e-05	0.00413517	Il6
ENSMUSG00000029177.10	42.3041	1.33066	0.329618	4.03697	5.41462300603785e-05	0.00601192	Cenpa
ENSMUSG00000029135.11	1037.19	1.28336	0.357908	3.58572	0.000336147	0.0194308	Fosl2
ENSMUSG00000044716.13	15.536	-2.28425	0.651922	-3.50388	0.00045854	0.0233684	Dok7
ENSMUSG00000045318.7	21.6554	-1.95429	0.582064	-3.35752	0.000786445	0.0336592	Adra2c
ENSMUSG00000049907.9	298.551	-1.30595	0.253686	-5.14791	2.63407122582793e-07	0.000104116	Rasl11b
ENSMUSG00000029371.8	69.4413	1.88665	0.578054	3.2638	0.0010993	0.0412179	Cxcl5
ENSMUSG00000029379.11	7.26263	3.15571	0.968456	3.25849	0.00112005	0.0415368	Cxcl3
ENSMUSG00000029380.12	1508.67	2.46195	0.674612	3.64943	0.000262818	0.0165729	Cxcl1
ENSMUSG00000058427.11	185.503	2.46282	0.541519	4.54798	5.41642648060137e-06	0.00106242	Cxcl2
ENSMUSG00000029321.2	143.936	1.52234	0.431848	3.52517	0.000423204	0.0222677	Slc10a6
ENSMUSG00000120166.1	15.2766	-6.6338	1.36428	-4.86251	1.15907879338374e-06	0.000326688	Zfp33b
ENSMUSG00000041930.8	69.0893	-1.18167	0.298672	-3.95642	7.60817028023317e-05	0.00725282	Fam222a
ENSMUSG00000045502.7	37.2495	1.56108	0.387492	4.02867	5.60925631446822e-05	0.00601192	Hcar2
ENSMUSG00000029570.6	83.2261	-1.29692	0.347284	-3.73446	0.000188117	0.0139206	Lfng
ENSMUSG00000019577.7	2538.28	1.49779	0.419432	3.571	0.000355625	0.019805	Pdk4
ENSMUSG00000071537.7	201.386	1.3263	0.407976	3.25094	0.00115026	0.0423661	Klrg2
ENSMUSG00000043496.8	64.894	-1.60555	0.375926	-4.27092	1.94666603395343e-05	0.00284213	Tril
ENSMUSG00000045725.6	204.05	1.15484	0.303886	3.80024	0.000144555	0.0118911	Prr15
ENSMUSG00000044162.13	27.5673	2.38667	0.510908	4.67143	2.9910871353963e-06	0.000682726	Tnip3
ENSMUSG00000076587.4	11.6235	-4.06007	1.23552	-3.28611	0.0010158	0.0397157	Igkv6-20
ENSMUSG00000053044.9	11.0982	2.05776	0.616095	3.34001	0.00083776	0.0347231	Cd8b1
ENSMUSG00000033634.8	283.475	1.11682	0.273242	4.08729	4.36443055737872e-05	0.00520073	Nat8f2
ENSMUSG00000030029.15	495.081	1.25738	0.255575	4.91982	8.66218387964612e-07	0.000270342	Lrig1
ENSMUSG00000048489.13	662.544	1.94944	0.291603	6.68525	2.30526309872564e-11	3.51785908427132e-08	Depp1
ENSMUSG00000023505.14	75.5786	2.04806	0.356428	5.74606	9.13484010258767e-09	7.04948660488266e-06	Cdca3
ENSMUSG00000030157.6	2551.83	1.2558	0.376391	3.33643	0.000848609	0.0349538	Clec2d
ENSMUSG00000030222.14	50.8133	-1.91382	0.417218	-4.58709	4.49467026416738e-06	0.000922033	Rerg
ENSMUSG00000030268.18	1187.12	-1.21572	0.340939	-3.56581	0.000362734	0.0199994	Bcat1
ENSMUSG00000051811.15	181.141	1.12098	0.196305	5.71039	1.12715674657562e-08	7.94204445000193e-06	Cox6b2
ENSMUSG00000057894.11	76.82	-1.00203	0.273435	-3.66461	0.000247716	0.0160066	Zfp329
ENSMUSG00000004500.10	107.752	-1.00448	0.264493	-3.79775	0.000146015	0.0118911	Zfp324
ENSMUSG00000002083.14	91.666	1.27575	0.332829	3.83306	0.00012656	0.010852	Bbc3
ENSMUSG00000011263.17	284.703	-1.53356	0.342528	-4.47719	7.56314566879998e-06	0.00137717	Exoc3l2
ENSMUSG00000002983.18	1139.08	1.51565	0.379904	3.98955	6.61988994595909e-05	0.00683324	Relb
ENSMUSG00000053175.18	596.653	1.58642	0.387679	4.09209	4.27500136714276e-05	0.0051702	Bcl3
ENSMUSG00000046223.11	201.121	1.07524	0.265879	4.04409	5.25261829111263e-05	0.00591138	Plaur
ENSMUSG00000005547.15	9261.38	-3.04768	0.84521	-3.60583	0.000311161	0.018337	Cyp2a5
ENSMUSG00000030825.20	516.289	-1.06009	0.274384	-3.86354	0.000111754	0.0098968	Hsd17b14
ENSMUSG00000121201.1	7.1105	3.08401	0.854026	3.61114	0.000304853	0.0181117	NA
ENSMUSG00000100005.9	26.2981	-1.74779	0.438827	-3.98287	6.80880529106959e-05	0.00693984	B130024G19Rik
ENSMUSG00000057706.8	31.8138	-1.48397	0.395102	-3.75591	0.00017271	0.0130791	Mex3b
ENSMUSG00000030643.15	607.377	2.06584	0.419924	4.91955	8.67442964161567e-07	0.000270342	Rab30
ENSMUSG00000030641.11	18.5231	1.63729	0.491503	3.33119	0.000864763	0.035289	Ddias
ENSMUSG00000030790.16	542.254	1.07654	0.27698	3.88672	0.000101607	0.0093031	Adm
ENSMUSG00000055116.9	104.766	-1.11279	0.233029	-4.77534	1.79401978923991e-06	0.000468934	Bmal1
ENSMUSG00000030905.6	1091.87	1.1896	0.3103	3.83372	0.000126222	0.010852	Crym
ENSMUSG00000030867.8	25.4301	2.35775	0.525196	4.48927	7.14676694272389e-06	0.00131614	Plk1
ENSMUSG00000030677.9	22.6811	1.5956	0.462662	3.44873	0.000563234	0.0270854	Kif22
ENSMUSG00000042828.13	9.53989	2.35267	0.6851	3.43406	0.000594617	0.0280356	Trim72
ENSMUSG00000050100.15	175.145	-1.32255	0.314229	-4.20888	2.56641229809834e-05	0.00346594	Hmx2
ENSMUSG00000031004.9	71.57	1.69216	0.518038	3.26647	0.00108897	0.0409719	Mki67
ENSMUSG00000054612.5	164.605	1.97524	0.268989	7.34321	2.08525536944059e-13	5.63227475285902e-10	Mgmt
ENSMUSG00000037887.12	246.628	1.53374	0.360951	4.24917	2.1456706384772e-05	0.00305024	Dusp8
ENSMUSG00000048583.17	117.457	-2.13775	0.421046	-5.07724	3.82950526930021e-07	0.000141048	Igf2
ENSMUSG00000109992.2	33.6546	-1.96899	0.563195	-3.49611	0.000472099	0.0236137	Gm45650
ENSMUSG00000051147.11	391.727	1.08877	0.325584	3.34407	0.000825585	0.0345743	Nat2
ENSMUSG00000109778.2	27.7436	-1.49062	0.384538	-3.87639	0.000106019	0.00954522	NA
ENSMUSG00000110216.2	214.26	-1.05447	0.316242	-3.33437	0.000854938	0.0349877	NA
ENSMUSG00000031780.3	24.9814	2.08655	0.638052	3.27019	0.00107474	0.040776	Ccl17
ENSMUSG00000031880.8	229.348	1.10028	0.342838	3.20933	0.00133046	0.0468442	Rrad
ENSMUSG00000031886.15	452.813	1.54697	0.241231	6.41281	1.42860037053167e-10	1.78091520037202e-07	Ces2e
ENSMUSG00000033538.14	367.408	1.1311	0.345826	3.27071	0.00107278	0.040776	Casp4
ENSMUSG00000050578.11	61.8613	2.31957	0.46369	5.00242	5.66149994467399e-07	0.000199457	Mmp13
ENSMUSG00000032000.18	924.44	1.33102	0.321731	4.13707	3.51764529494849e-05	0.00435168	Birc3
ENSMUSG00000037405.9	3626.53	1.22235	0.329457	3.7102	0.000207099	0.0145924	Icam1
ENSMUSG00000074476.7	54.4191	1.11559	0.314807	3.54372	0.000394524	0.0211012	Spc24
ENSMUSG00000036611.6	51.7742	-1.49235	0.389696	-3.82953	0.000128387	0.0109243	Eepd1
ENSMUSG00000048534.8	63.5595	1.78945	0.300929	5.94642	2.74073825491057e-09	2.61272965641651e-06	Jaml
ENSMUSG00000032087.12	6.60575	6.1853	1.37165	4.50938	6.50183137490233e-06	0.00121113	Dscaml1
ENSMUSG00000053641.10	433.927	1.26357	0.351579	3.59398	0.000325663	0.0190531	Dennd4a
ENSMUSG00000032218.8	54.7694	1.55282	0.435481	3.56575	0.000362819	0.0199994	Ccnb2
ENSMUSG00000099974.2	180.04	1.15894	0.352787	3.28509	0.00101948	0.0397157	Bcl2a1d
ENSMUSG00000096647.3	18.7074	-3.37496	1.00467	-3.35926	0.000781517	0.0335949	NA
ENSMUSG00000032578.8	421.725	-1.19793	0.325054	-3.68533	0.000228408	0.0154878	Cish
ENSMUSG00000023259.18	237.387	1.10472	0.193273	5.71584	1.09161520607192e-08	7.94204445000193e-06	Slc26a6
ENSMUSG00000043953.13	428.705	1.34295	0.290844	4.61744	3.88494212531553e-06	0.000828413	Ccrl2
ENSMUSG00000079260.4	57.2955	-1.41447	0.426735	-3.31463	0.000917631	0.0371778	Tmppe
ENSMUSG00000052336.8	18.4887	-2.81687	0.725244	-3.88403	0.000102738	0.00935381	Cx3cr1
ENSMUSG00000038587.11	1565.58	1.703	0.391201	4.35327	1.34124549574974e-05	0.00215787	Akap12
ENSMUSG00000019767.13	133.532	-1.96132	0.559803	-3.50359	0.000459029	0.0233684	Ccdc170
ENSMUSG00000046916.10	54.731	-2.02221	0.465298	-4.34604	1.38615524991127e-05	0.002183	Myct1
ENSMUSG00000060487.8	101.263	1.0418	0.308375	3.37834	0.000729241	0.0320273	Samd5
ENSMUSG00000019850.12	794.289	1.60951	0.331736	4.85179	1.22353342940782e-06	0.000336078	Tnfaip3
ENSMUSG00000045680.9	183.965	-1.08639	0.285709	-3.80244	0.000143279	0.0118468	Tcf21
ENSMUSG00000020108.5	1306.25	2.23923	0.385821	5.80379	6.48320376468556e-09	5.25334001052471e-06	Ddit4
ENSMUSG00000019942.14	76.6042	1.92615	0.511771	3.7637	0.000167416	0.0128026	Cdk1
ENSMUSG00000000901.18	39.3189	-1.7899	0.484019	-3.69799	0.000217313	0.0149863	Mmp11
ENSMUSG00000019564.13	116.169	-1.34376	0.30872	-4.35268	1.34484355118043e-05	0.00215787	Arid3a
ENSMUSG00000035673.11	1042.46	1.11648	0.345703	3.22959	0.0012397	0.0447044	Sbno2
ENSMUSG00000015312.10	475.642	1.67124	0.240376	6.95258	3.58669132096694e-12	6.4584355052878e-09	Gadd45b
ENSMUSG00000020032.15	144.029	-1.27136	0.290713	-4.37324	1.2241537941759e-05	0.00202435	Nuak1
ENSMUSG00000019979.13	101.878	1.06012	0.262816	4.03369	5.49079520085754e-05	0.00601192	Apaf1
ENSMUSG00000036478.9	3136.94	1.01751	0.256941	3.96008	7.49238678825614e-05	0.00722748	Btg1
ENSMUSG00000019894.15	405.313	-1.37476	0.375275	-3.66335	0.00024894	0.0160092	Slc6a15
ENSMUSG00000020151.17	21.794	-1.51253	0.469424	-3.2221	0.00127253	0.0457263	Ptprr
ENSMUSG00000054052.6	180.523	-2.19385	0.328416	-6.6801	2.3877853836224e-11	3.51785908427132e-08	Rdh19
ENSMUSG00000085156.10	75.1051	1.3404	0.358359	3.74038	0.000183743	0.0136594	Snhg15
ENSMUSG00000002699.14	61.2209	1.13726	0.291242	3.90485	9.42853195387398e-05	0.0087345	Lcp2
ENSMUSG00000069910.3	18.7469	1.76928	0.540457	3.27367	0.00106159	0.0404802	Spdl1
ENSMUSG00000020326.8	5507.11	1.43728	0.150501	9.54996	1.29745039950157e-21	1.05132405871612e-17	Ccng1
ENSMUSG00000040405.14	803.794	-3.91877	0.984793	-3.97928	6.91230444535337e-05	0.00695781	Havcr1
ENSMUSG00000059864.3	13.1106	-2.12836	0.593664	-3.58513	0.000336915	0.0194308	Or2y1g
ENSMUSG00000020335.14	51.6249	-1.01249	0.315643	-3.2077	0.00133801	0.0469345	Zfp354b
ENSMUSG00000020364.15	138.459	-1.16086	0.24815	-4.67806	2.89596608747519e-06	0.000670458	Zfp354a
ENSMUSG00000018899.18	1431.44	1.39911	0.240431	5.81917	5.91404252590239e-09	5.04436700919864e-06	Irf1
ENSMUSG00000049892.8	463.377	1.12285	0.291154	3.85655	0.000115001	0.0101249	Rasd1
ENSMUSG00000043602.6	60.2065	-1.53439	0.33745	-4.54701	5.44122740509613e-06	0.00106242	Zfp3
ENSMUSG00000043099.6	63.1613	-1.11037	0.30396	-3.65301	0.000259189	0.0164722	Hic1
ENSMUSG00000035385.6	1061.7	1.03938	0.261995	3.96719	7.27261759036078e-05	0.0071	Ccl2
ENSMUSG00000020684.15	56.1479	1.51316	0.37854	3.99735	6.40568745686362e-05	0.00669746	Rasl10b
ENSMUSG00000018930.4	151.777	1.26594	0.310048	4.08304	4.4450571660954e-05	0.00525815	Ccl4
ENSMUSG00000085235.2	68.3625	-1.64616	0.395062	-4.16686	3.08830495358461e-05	0.00397215	NA
ENSMUSG00000020679.12	1465.94	-1.03492	0.264629	-3.91084	9.19769935638606e-05	0.00865607	Hnf1b
ENSMUSG00000076435.4	403.944	1.07246	0.295242	3.63248	0.000280714	0.0172354	Acsf2
ENSMUSG00000020914.18	54.9845	1.71654	0.444144	3.86482	0.000111169	0.0098968	Top2a
ENSMUSG00000054146.9	55.9951	-1.28656	0.339076	-3.79431	0.000148055	0.0119249	Krt15
ENSMUSG00000004043.15	676.431	1.03499	0.283033	3.65679	0.000255392	0.0162948	Stat5a
ENSMUSG00000020926.17	76.8204	1.57026	0.354716	4.4268	9.56420862227237e-06	0.00168476	Adam11
ENSMUSG00000020681.15	3635.81	-1.05479	0.232492	-4.53691	5.70854923539373e-06	0.00108839	Ace
ENSMUSG00000020623.12	556.389	1.12602	0.284708	3.95498	7.65402345651475e-05	0.00725387	Map2k6
ENSMUSG00000061878.17	593.287	1.14661	0.351684	3.26033	0.00111281	0.0414579	Sphk1
ENSMUSG00000017716.16	50.2801	2.13867	0.344285	6.21191	5.23442737235729e-10	5.65527533309482e-07	Birc5
ENSMUSG00000053113.4	461.881	1.89231	0.33494	5.6497	1.60730283391348e-08	1.04191798905607e-05	Socs3
ENSMUSG00000025577.8	101.505	-1.10571	0.314048	-3.52084	0.000430183	0.0224889	Cbx2
ENSMUSG00000054364.6	4406.11	1.39707	0.28521	4.8984	9.66207187162997e-07	0.000279613	Rhob
ENSMUSG00000113234.2	7.83943	2.84066	0.847178	3.35309	0.00079915	0.0339922	NA
ENSMUSG00000073079.7	6.89731	3.38688	0.910095	3.72146	0.000198075	0.0142667	Srp54a
ENSMUSG00000021025.9	2633.81	1.27004	0.230366	5.51312	3.52526235265929e-08	2.1159408032295e-05	Nfkbia
ENSMUSG00000045930.4	92.5983	-1.81723	0.341476	-5.32169	1.02810119241643e-07	4.7604022640859e-05	Clec14a
ENSMUSG00000112150.2	14.9829	-1.72118	0.520249	-3.30838	0.000938386	0.0377357	NA
ENSMUSG00000034266.7	51.0033	1.44661	0.399742	3.61886	0.000295908	0.0178271	Batf
ENSMUSG00000091553.2	13.7915	2.52133	0.667873	3.77516	0.000159903	0.0124676	NA
ENSMUSG00000041481.18	719.661	1.67335	0.386262	4.33217	1.47645298371624e-05	0.0022788	Serpina3g
ENSMUSG00000121484.1	1462.11	1.54932	0.325132	4.76522	1.8864999183564e-06	0.00048528	Serpina3h
ENSMUSG00000079014.5	367.259	1.37095	0.279352	4.90762	9.21905981465154e-07	0.000279613	Serpina3i
ENSMUSG00000037466.14	41.9572	1.59918	0.434609	3.67958	0.000233619	0.0156219	Tedc1
ENSMUSG00000076614.8	27.7153	-4.01858	0.959241	-4.18934	2.79772662561267e-05	0.00368618	NA
ENSMUSG00000021213.13	196.578	1.09611	0.289641	3.78437	0.000154096	0.0121227	Akr1c13
ENSMUSG00000000078.8	1747.12	1.6096	0.30062	5.35427	8.59039853305236e-08	4.21866662504989e-05	Klf6
ENSMUSG00000002808.8	66.8982	1.64527	0.390211	4.21636	2.4828114288596e-05	0.00338121	Epdr1
ENSMUSG00000076431.5	1169.44	1.65923	0.357786	4.6375	3.52646850738048e-06	0.000772297	Sox4
ENSMUSG00000038415.11	681.734	-1.10194	0.297597	-3.70279	0.000213239	0.0148955	Foxq1
ENSMUSG00000021367.9	94.64	1.56494	0.317607	4.92727	8.33851607579604e-07	0.000270268	Edn1
ENSMUSG00000044231.4	49.4462	-1.50586	0.396984	-3.79326	0.000148683	0.0119249	Nhlrc1
ENSMUSG00000034686.9	56.4215	1.66165	0.337049	4.93	8.22312548115583e-07	0.000270268	Prr7
ENSMUSG00000051098.7	83.3054	-1.14122	0.336743	-3.38899	0.0007015	0.0311466	Mblac2
ENSMUSG00000041431.17	43.79	2.34465	0.430792	5.44265	5.24937516802123e-08	2.83571246576507e-05	Ccnb1
ENSMUSG00000021701.9	355.8	1.37368	0.275803	4.98067	6.33651828298324e-07	0.000218489	Plk2
ENSMUSG00000042385.15	6.62089	3.66049	1.06387	3.44073	0.000580139	0.0275711	Gzmk
ENSMUSG00000042379.9	344.518	-1.34436	0.292649	-4.59376	4.35322176170333e-06	0.000904466	Esm1
ENSMUSG00000021822.4	6491.5	-1.35443	0.394437	-3.43384	0.000595103	0.0280356	Plau
ENSMUSG00000021994.16	178.186	-1.14709	0.327477	-3.5028	0.000460394	0.0233684	Wnt5a
ENSMUSG00000037628.11	19.8064	2.24802	0.67396	3.33554	0.000851326	0.0349538	Cdkn3
ENSMUSG00000037580.11	205.72	1.00147	0.261942	3.82326	0.0001317	0.0110587	Gch1
ENSMUSG00000049532.12	227.184	-1.11969	0.277556	-4.0341	5.48110662465872e-05	0.00601192	Sall2
ENSMUSG00000022178.12	563.238	-1.137	0.21359	-5.32328	1.01913096395219e-07	4.7604022640859e-05	Ajuba
ENSMUSG00000022033.10	50.1868	1.64104	0.513084	3.19839	0.00138198	0.0479579	Pbk
ENSMUSG00000000776.14	614.942	1.10044	0.250731	4.38894	1.13904613422627e-05	0.00190303	Polr3d
ENSMUSG00000022026.8	371.998	1.85843	0.342757	5.42201	5.89332896820044e-08	3.08088029866633e-05	Olfm4
ENSMUSG00000022126.7	135.744	1.92802	0.462645	4.1674	3.0809937336853e-05	0.00397215	Acod1
ENSMUSG00000022112.15	52.4298	-1.92089	0.604129	-3.17961	0.00147475	0.0499995	Gpc5
ENSMUSG00000056069.11	50.8644	-1.38346	0.361326	-3.82884	0.000128751	0.0109243	Otulinl
ENSMUSG00000022330.6	183.185	-1.25471	0.196975	-6.36989	1.89161830016062e-10	2.18968329802879e-07	Osr2
ENSMUSG00000115750.2	12.8124	-2.51625	0.619546	-4.06144	4.87704078973186e-05	0.0056079	NA
ENSMUSG00000022358.8	97.3743	1.36302	0.264302	5.15706	2.50851935122894e-07	0.000104044	Fbxo32
ENSMUSG00000032501.10	790.511	1.0091	0.281814	3.58073	0.00034264	0.0195768	Trib1
ENSMUSG00000116288.2	12.4835	-2.06197	0.555689	-3.71066	0.000206718	0.0145924	NA
ENSMUSG00000054967.8	22.5012	-1.53088	0.466653	-3.28055	0.00103603	0.0398053	Zfp647
ENSMUSG00000042622.15	536.606	1.67304	0.294565	5.6797	1.34930999436479e-08	9.11121573694822e-06	Maff
ENSMUSG00000016758.5	197.788	-1.06618	0.279663	-3.81238	0.000137634	0.0114974	Bik
ENSMUSG00000022468.13	164.797	1.02238	0.32008	3.19412	0.00140257	0.0483618	Endou
ENSMUSG00000054855.14	346.152	1.34793	0.327889	4.11093	3.94061442584913e-05	0.004838	Rnd1
ENSMUSG00000116114.3	19.1169	-1.5319	0.46693	-3.28079	0.00103516	0.0398053	Gm35853
ENSMUSG00000023045.14	11.0344	2.11268	0.608198	3.47367	0.000513384	0.0251677	Soat2
ENSMUSG00000005718.9	66.8107	-1.46396	0.438288	-3.34019	0.000837206	0.0347231	Tfap4
ENSMUSG00000038037.6	208.501	1.74665	0.370929	4.70886	2.49108962960766e-06	0.000611676	Socs1
ENSMUSG00000071637.6	1582.26	1.49498	0.298604	5.00656	5.54120350014587e-07	0.000199457	Cebpd
ENSMUSG00000005958.16	53.6265	-1.2188	0.303667	-4.0136	5.98005337269652e-05	0.00633417	Ephb3
ENSMUSG00000022508.6	521.856	1.50567	0.390676	3.854	0.000116206	0.0101249	Bcl6
ENSMUSG00000051980.14	303.734	-1.06874	0.291102	-3.67137	0.00024125	0.0157649	Casr
ENSMUSG00000035356.18	765.221	1.31557	0.362943	3.62472	0.000289273	0.0174924	Nfkbiz
ENSMUSG00000091243.3	55.1875	-1.08238	0.32243	-3.35696	0.00078805	0.0336592	Vgll3
ENSMUSG00000022876.19	88.0881	2.45951	0.445665	5.51874	3.41430442862998e-08	2.1159408032295e-05	Samsn1
ENSMUSG00000022894.7	139.44	-1.59556	0.307608	-5.18701	2.13701060038461e-07	9.11378783942975e-05	Adamts5
ENSMUSG00000022949.10	6.77101	3.36598	0.959564	3.50782	0.000451792	0.0233684	Clic6
ENSMUSG00000022941.9	51.7624	-1.5773	0.438661	-3.59571	0.000323511	0.0189957	Ripply3
ENSMUSG00000005251.16	976.405	1.04559	0.275997	3.7884	0.000151619	0.011986	Ripk4
ENSMUSG00000052270.8	130.676	1.21274	0.336105	3.6082	0.000308326	0.0182362	Fpr2
ENSMUSG00000023067.15	2815.54	1.70895	0.406492	4.20415	2.62066970561604e-05	0.00350348	Cdkn1a
ENSMUSG00000002289.17	3846.38	1.34013	0.373188	3.59104	0.000329358	0.0191999	Angptl4
ENSMUSG00000073421.7	2111.05	1.3261	0.396289	3.34631	0.000818956	0.0345625	H2-Ab1
ENSMUSG00000035186.7	105.895	2.78729	0.849261	3.28202	0.00103065	0.0398053	Ubd
ENSMUSG00000016283.14	32.2752	1.36235	0.421793	3.2299	0.00123832	0.0447044	H2-M2
ENSMUSG00000023947.9	520.739	1.30826	0.365813	3.57632	0.000348472	0.019733	Nfkbie
ENSMUSG00000033855.16	178.785	-1.24875	0.299646	-4.16742	3.08065259331078e-05	0.00397215	Ston1
ENSMUSG00000024235.12	167.187	1.40342	0.33896	4.14038	3.46731584757816e-05	0.00432241	Map3k8
ENSMUSG00000092097.3	6.9542	-3.25365	0.955672	-3.40456	0.000662701	0.0299157	NA
ENSMUSG00000061808.5	572.254	6.91248	0.458787	15.0668	2.6759117829786e-51	4.33658263549512e-47	Ttr
ENSMUSG00000033107.7	26.7387	1.35039	0.419619	3.21814	0.00129026	0.0460827	Rnf125
ENSMUSG00000117679.2	740.77	1.20222	0.343439	3.50054	0.000464311	0.0233684	Apbb3
ENSMUSG00000051439.8	2192.16	1.57089	0.437623	3.5896	0.000331192	0.0192376	Cd14
ENSMUSG00000024440.14	84.8588	-1.84489	0.4265	-4.32566	1.52078597360377e-05	0.00231586	Pcdh12
ENSMUSG00000068606.7	107.627	1.96934	0.597871	3.29392	0.00098799	0.0388626	Gm4841
ENSMUSG00000033871.15	66.7163	-1.03618	0.295802	-3.50296	0.000460116	0.0233684	Ppargc1b
ENSMUSG00000024521.9	411.454	1.09713	0.258446	4.2451	2.18491621835371e-05	0.00307902	Pmaip1
ENSMUSG00000037263.14	95.0637	-1.37563	0.407476	-3.37599	0.000735505	0.0321862	Aldh3b3
ENSMUSG00000024672.12	51.8306	2.25361	0.634331	3.55274	0.000381245	0.0205948	Ms4a7
ENSMUSG00000024863.7	28.7085	1.60582	0.44212	3.63209	0.000281136	0.0172354	Mbl2
ENSMUSG00000024778.14	550.556	1.31387	0.3679	3.57126	0.000355262	0.019805	Fas
ENSMUSG00000120174.1	99.2161	-2.14079	0.300716	-7.11896	1.0874662365846e-12	2.20293472876126e-09	4931408D14Rik
ENSMUSG00000035283.6	72.1745	-1.19564	0.272421	-4.38896	1.13893553950386e-05	0.00190303	Adrb1
ENSMUSG00000117951.2	117.685	1.62539	0.311908	5.21112	1.87707505443861e-07	8.31967014783893e-05	NA
ENSMUSG00000001131.12	160.485	1.72574	0.515475	3.34786	0.000814378	0.034459	Timp1
ENSMUSG00000119926.1	17.367	-1.55955	0.484636	-3.21798	0.00129097	0.0460827	Gm25047
ENSMUSG00000031383.9	50.4257	-1.53455	0.449023	-3.41753	0.00063192	0.0289291	Dusp9
ENSMUSG00000034457.11	53.7407	3.82149	0.500796	7.63083	2.33245051207945e-14	7.55993859975193e-11	Eda2r
ENSMUSG00000090122.4	114.566	1.62028	0.314455	5.15267	2.56803911025005e-07	0.000104044	Kcne5

## Sheet: Supplementary Table 7
Supplementary Table 7: A list of DEGs between PT-ND and PT-D females
Ensemble ID	base Mean	log2-Fold Change	lfcSE	stat	p-value	FDR adjusted p-value	Gene symbol
ENSMUSG00000025912.17	28.3279	1.88123	0.555193	3.38843	0.00070295	0.00543545	Mybl1
ENSMUSG00000099032.3	100.454	-1.06067	0.285924	-3.70963	0.00020756	0.0021455	Tcf24
ENSMUSG00000016918.16	117.975	1.5219	0.383313	3.97038	7.17595e-05	0.0009594	Sulf1
ENSMUSG00000041872.10	20.0941	-1.97291	0.685461	-2.87822	0.00399923	0.0201523	Il17f
ENSMUSG00000026088.16	376.911	1.13942	0.336938	3.38171	0.00072037	0.00552702	Mitd1
ENSMUSG00000103046.2	11.6772	2.68327	1.05611	2.54072	0.0110626	0.0433716	NA
ENSMUSG00000026077.16	93.3262	1.21136	0.407019	2.97617	0.0029187	0.0159507	Npas2
ENSMUSG00000026073.14	33.2926	2.20223	0.767712	2.86856	0.00412339	0.0206013	Il1r2
ENSMUSG00000026070.16	36.713	1.39543	0.528575	2.63999	0.00829091	0.035093	Il18r1
ENSMUSG00000026062.13	629.399	-1.06576	0.17847	-5.97167	2.34835e-09	2.13821e-07	Slc9a2
ENSMUSG00000041945.13	72.0123	-1.15167	0.459144	-2.50829	0.0121315	0.0462464	Mfsd9
ENSMUSG00000056870.10	73.0488	-1.0838	0.388966	-2.78636	0.00533031	0.0249846	Gulp1
ENSMUSG00000026104.15	1130.48	1.80897	0.314967	5.74337	9.28122e-09	7.06935e-07	Stat1
ENSMUSG00000043629.13	38.0562	-1.37355	0.463573	-2.96297	0.00304685	0.0164396	1700019D03Rik
ENSMUSG00000087022.6	34.7428	-2.20626	0.566454	-3.89486	9.82537e-05	0.00121825	9130024F11Rik
ENSMUSG00000038174.15	782.147	1.16757	0.257229	4.53902	5.6517e-06	0.00013129	Hycc2
ENSMUSG00000038079.15	415.637	-1.04467	0.24689	-4.23132	2.32326e-05	0.00039878	Tmem237
ENSMUSG00000079550.10	35.1298	2.80107	0.571412	4.90202	9.48542e-07	3.15709e-05	Mpp4
ENSMUSG00000026014.16	336.147	1.22902	0.230442	5.33332	9.64322e-08	4.85008e-06	Raph1
ENSMUSG00000101599.2	82.0783	1.11643	0.312055	3.57766	0.00034669	0.00314942	NA
ENSMUSG00000051344.14	144.395	1.05787	0.322619	3.279	0.00104175	0.0073418	Plekhm3
ENSMUSG00000044816.11	518.616	-1.23617	0.197632	-6.25487	3.97843e-10	4.50217e-08	D630023F18Rik
ENSMUSG00000061815.12	52.1586	-1.64831	0.404482	-4.07513	4.59887e-05	0.00068157	Rufy4
ENSMUSG00000026180.9	58.8717	2.82106	0.56749	4.97112	6.65671e-07	2.34883e-05	Cxcr2
ENSMUSG00000026173.16	61.7582	1.57179	0.387737	4.05376	5.04016e-05	0.00073124	Plcd4
ENSMUSG00000006542.14	499.759	1.13819	0.244697	4.65143	3.29642e-06	8.67528e-05	Prkag3
ENSMUSG00000026205.9	476.256	-1.02783	0.349696	-2.9392	0.00329058	0.0174035	Slc23a3
ENSMUSG00000026249.11	975.981	1.20207	0.224953	5.34363	9.11046e-08	4.65603e-06	Serpine2
ENSMUSG00000026149.3	10.9518	4.74336	1.35235	3.5075	0.00045234	0.00388218	Tm4sf20
ENSMUSG00000026166.15	72.6406	4.20106	1.19491	3.51581	0.00043841	0.00379342	Ccl20
ENSMUSG00000079457.12	27.3637	1.77995	0.664766	2.67755	0.00741621	0.0322346	Gm7609
ENSMUSG00000091199.11	11.1121	-3.05423	1.03609	-2.94785	0.00319992	0.0170408	NA
ENSMUSG00000118607.2	42.9969	-1.6911	0.413792	-4.08683	4.37313e-05	0.00065749	Gm7592
ENSMUSG00000070034.14	276.656	1.36629	0.222725	6.13442	8.54712e-10	8.96768e-08	Sp110
ENSMUSG00000070031.12	137.424	1.08768	0.347676	3.12844	0.00175739	0.010859	Sp140
ENSMUSG00000026222.17	1034.79	1.59675	0.198049	8.06239	7.4816e-16	3.29253e-13	Sp100
ENSMUSG00000026288.15	168.102	1.15006	0.311232	3.69517	0.00021974	0.00224169	Inpp5d
ENSMUSG00000026295.13	8797.47	-1.01139	0.214711	-4.71046	2.47157e-06	6.82179e-05	Spp2
ENSMUSG00000100850.2	50.5669	-2.7147	0.681466	-3.98362	6.78747e-05	0.00091518	4930434B07Rik
ENSMUSG00000055866.10	1131.52	1.32687	0.216581	6.12646	8.98543e-10	9.36554e-08	Per2
ENSMUSG00000034212.15	12.2463	-2.30592	0.855063	-2.69678	0.00700134	0.0308803	Ankmy1
ENSMUSG00000034159.13	94.8516	-1.34823	0.420161	-3.20884	0.00133271	0.00887151	Mab21l4
ENSMUSG00000026276.21	21.4434	1.61238	0.649058	2.48419	0.0129848	0.0486561	Septin2
ENSMUSG00000040693.8	74.0785	1.86819	0.707444	2.64077	0.00827189	0.0350499	Slco4c1
ENSMUSG00000038866.16	803.626	1.30117	0.257401	5.05501	4.30359e-07	1.65089e-05	Zcchc2
ENSMUSG00000121232.1	33.4205	-1.39775	0.464982	-3.00604	0.00264675	0.0147701	Gm35993
ENSMUSG00000086706.9	96.1229	-1.04274	0.309373	-3.37051	0.0007503	0.00569304	NA
ENSMUSG00000026417.14	2572.34	1.96278	0.200339	9.7973	1.15633e-22	1.83198e-19	Pigr
ENSMUSG00000070645.6	2476.96	1.04949	0.301093	3.4856	0.00049103	0.00414459	Ren1
ENSMUSG00000070644.14	187.174	-1.04888	0.240677	-4.35804	1.31235e-05	0.00025574	Etnk2
ENSMUSG00000041559.8	74.8841	-1.58705	0.444745	-3.56846	0.00035909	0.0032433	Fmod
ENSMUSG00000064246.11	77.7719	2.49084	0.469033	5.3106	1.09265e-07	5.32642e-06	Chi3l1
ENSMUSG00000009418.17	191.591	1.15673	0.341218	3.38999	0.00069894	0.00541218	Nav1
ENSMUSG00000041801.6	224.425	2.01441	0.289855	6.94972	3.66003e-12	7.62971e-10	Phlda3
ENSMUSG00000052748.15	487.083	1.00708	0.180947	5.56565	2.61179e-08	1.64855e-06	Swt1
ENSMUSG00000032649.15	100.58	1.243	0.289207	4.29795	1.72383e-05	0.00031537	Colgalt2
ENSMUSG00000026480.13	70.2205	1.00481	0.388849	2.58407	0.00976411	0.0394122	Ncf2
ENSMUSG00000026479.14	654.086	1.56189	0.304343	5.13201	2.86668e-07	1.1766e-05	Lamc2
ENSMUSG00000026475.8	32.5828	-2.18455	0.515061	-4.24135	2.22182e-05	0.0003847	Rgs16
ENSMUSG00000015484.4	60.3644	-1.64334	0.487218	-3.37291	0.00074378	0.00565983	Fam163a
ENSMUSG00000060519.12	1538.38	1.38419	0.28544	4.84933	1.2388e-06	3.93313e-05	Tor3a
ENSMUSG00000026582.8	454.852	-2.65224	0.691826	-3.83368	0.00012624	0.00147278	Sele
ENSMUSG00000026581.15	62.1873	1.45823	0.380234	3.83508	0.00012552	0.00146764	Sell
ENSMUSG00000102929.2	16.2726	1.99607	0.785365	2.54158	0.0110352	0.0432855	NA
ENSMUSG00000045259.5	29.1633	-1.56015	0.514331	-3.03336	0.00241848	0.0138175	Klhdc9
ENSMUSG00000026544.7	91.7242	-1.13167	0.297364	-3.80565	0.00014143	0.0016143	Dusp23
ENSMUSG00000070501.15	20.7818	1.80776	0.708105	2.55296	0.0106812	0.0421897	Ifi214
ENSMUSG00000043263.14	113.886	1.6891	0.374902	4.50544	6.62357e-06	0.00014906	Ifi209
ENSMUSG00000066677.13	68.8316	1.56455	0.432967	3.61356	0.00030202	0.002823	Ifi208
ENSMUSG00000073489.7	960.63	1.10125	0.282945	3.89209	9.93855e-05	0.00122779	Ifi204
ENSMUSG00000090222.3	73.3812	1.89437	0.392641	4.82469	1.40222e-06	4.34743e-05	NA
ENSMUSG00000090272.10	370.035	2.23015	0.267765	8.32875	8.16972e-17	5.17731e-14	Mndal
ENSMUSG00000039997.17	1265.14	1.46306	0.279444	5.23561	1.6444e-07	7.46481e-06	Ifi203
ENSMUSG00000057335.12	129.57	1.50893	0.285601	5.28335	1.26842e-07	6.01965e-06	Cep170
ENSMUSG00000019699.17	309.046	1.04137	0.239281	4.35209	1.34847e-05	0.0002601	Akt3
ENSMUSG00000102483.3	14.3467	-6.5461	1.3722	-4.77051	1.83759e-06	5.42142e-05	Catspere1
ENSMUSG00000091476.9	148.248	-2.93539	0.338243	-8.67834	4.01572e-18	3.02957e-15	Catspere2
ENSMUSG00000055676.5	29.9082	-1.22205	0.470366	-2.59808	0.00937469	0.0383781	NA
ENSMUSG00000038776.14	1786.53	1.63578	0.248852	6.5733	4.92109e-11	7.21897e-09	Ephx1
ENSMUSG00000054135.3	19.9539	1.55844	0.569942	2.73439	0.00624962	0.028241	NA
ENSMUSG00000026620.12	56.9289	1.35588	0.407032	3.33115	0.00086489	0.00634006	Mark1
ENSMUSG00000104435.2	18.9379	2.12949	0.691602	3.07908	0.00207643	0.0122887	NA
ENSMUSG00000026632.18	147.615	-1.10034	0.248278	-4.43189	9.34093e-06	0.00019411	Tatdn3
ENSMUSG00000037499.10	1078.47	-1.0079	0.222192	-4.53618	5.72832e-06	0.00013249	Nenf
ENSMUSG00000026622.16	54.8802	1.33232	0.501856	2.65479	0.00793588	0.0339898	Nek2
ENSMUSG00000016262.15	83.3247	1.4441	0.368913	3.91447	9.06016e-05	0.00114283	Sertad4
ENSMUSG00000016200.15	380.58	1.15661	0.287543	4.02238	5.76127e-05	0.00080775	Syt14
ENSMUSG00000009633.4	725.457	-1.77356	0.256199	-6.9226	4.43418e-12	9.00649e-10	G0s2
ENSMUSG00000026640.13	749.222	1.03627	0.232292	4.46109	8.15456e-06	0.00017506	Plxna2
ENSMUSG00000016493.14	40.2476	1.44971	0.444069	3.26461	0.00109615	0.00764696	Cd46
ENSMUSG00000053702.17	125.69	1.33509	0.412203	3.23891	0.00119986	0.00818663	Nebl
ENSMUSG00000023094.15	352.947	-1.12382	0.291206	-3.85918	0.00011377	0.00135811	Msrb2
ENSMUSG00000044103.5	29.4515	2.07266	0.66393	3.12181	0.00179745	0.0110376	Il36g
ENSMUSG00000026984.5	19.3128	5.0092	1.07205	4.67253	2.97517e-06	7.98908e-05	Il36a
ENSMUSG00000026956.16	1902.59	-1.03385	0.223811	-4.61931	3.85025e-06	9.65181e-05	Uap1l1
ENSMUSG00000015085.9	90.7647	-1.03537	0.410622	-2.52148	0.0116863	0.0449915	Entpd2
ENSMUSG00000026939.13	283.014	-1.04815	0.28497	-3.67812	0.00023496	0.0023426	Tmem141
ENSMUSG00000058740.15	170.725	-1.51782	0.420124	-3.6128	0.00030291	0.00282957	Kcnt1
ENSMUSG00000026933.18	378.787	1.03186	0.239783	4.3033	1.68269e-05	0.00030927	Camsap1
ENSMUSG00000026923.16	358.366	1.15085	0.227861	5.05067	4.4027e-07	1.68077e-05	Notch1
ENSMUSG00000026921.21	561.707	1.51361	0.325106	4.65573	3.22832e-06	8.5529e-05	Egfl7
ENSMUSG00000036067.13	208.026	1.40013	0.334428	4.18663	2.83131e-05	0.00046814	Slc2a6
ENSMUSG00000079502.9	10.5501	-3.46861	0.981646	-3.53346	0.00041016	0.00360206	Cfap77
ENSMUSG00000026785.15	39.5381	2.03675	0.444936	4.57762	4.7029e-06	0.00011393	Pkn3
ENSMUSG00000044320.15	54.2955	-1.6226	0.43318	-3.74579	0.00017983	0.00192242	1700001O22Rik
ENSMUSG00000026822.15	2522.72	2.74531	0.299839	9.15594	5.38865e-20	6.09802e-17	Lcn2
ENSMUSG00000026819.16	4741.71	-1.5691	0.297719	-5.27041	1.36117e-07	6.34267e-06	Slc25a25
ENSMUSG00000085017.2	60.9892	-1.43516	0.390299	-3.67708	0.00023592	0.00234485	NA
ENSMUSG00000009566.13	1150.84	-1.24309	0.190981	-6.50898	7.56636e-11	1.0334e-08	Fpgs
ENSMUSG00000026864.14	11867.8	1.07905	0.155087	6.9577	3.45878e-12	7.30633e-10	Hspa5
ENSMUSG00000026880.12	188.83	1.31764	0.320308	4.11365	3.8945e-05	0.00059903	Stom
ENSMUSG00000050714.10	103.087	1.06337	0.338391	3.14242	0.00167556	0.0104677	Zbtb26
ENSMUSG00000062997.7	212.849	-1.15668	0.37925	-3.04992	0.00228906	0.0132792	Rpl35
ENSMUSG00000036053.18	897.266	1.09309	0.229742	4.75791	1.95607e-06	5.67582e-05	Fmnl2
ENSMUSG00000026980.16	70.0148	1.38873	0.430905	3.22283	0.00126932	0.00855736	Ly75
ENSMUSG00000000392.18	21.2947	3.47175	0.817254	4.24806	2.15628e-05	0.00037623	Fap
ENSMUSG00000026896.15	1008.68	1.62928	0.301775	5.39899	6.70161e-08	3.58885e-06	Ifih1
ENSMUSG00000086881.3	37.0047	-1.62039	0.43674	-3.7102	0.0002071	0.00214309	NA
ENSMUSG00000075304.3	176.232	-1.63886	0.237771	-6.89262	5.47737e-12	1.05827e-09	Sp5
ENSMUSG00000075302.11	42.2248	-1.34729	0.503765	-2.67444	0.00748543	0.0324989	Erich2
ENSMUSG00000004085.15	247.608	1.0934	0.224634	4.86745	1.13046e-06	3.63283e-05	Map3k20
ENSMUSG00000075284.11	229.701	1.04368	0.299257	3.48758	0.00048741	0.00412724	Wipf1
ENSMUSG00000086382.3	21.5553	-1.60699	0.642232	-2.50219	0.0123428	0.0468713	Chrna1os
ENSMUSG00000075267.10	47.1106	-2.66284	0.580748	-4.5852	4.5355e-06	0.00011055	Pjvk
ENSMUSG00000051747.16	38.6876	1.19412	0.459783	2.59713	0.00940067	0.0384745	Ttn
ENSMUSG00000027014.15	402.989	1.29013	0.410118	3.14575	0.00165662	0.0103861	Cwc22
ENSMUSG00000027004.4	507.238	-1.21632	0.357103	-3.40606	0.00065907	0.00518198	Frzb
ENSMUSG00000027087.12	3619.3	1.18849	0.288796	4.11532	3.86636e-05	0.00059528	Itgav
ENSMUSG00000048388.4	9.80092	2.416	0.943174	2.56156	0.0104203	0.0413755	Fam171b
ENSMUSG00000027078.15	698.034	1.39525	0.333876	4.17895	2.92859e-05	0.00047981	Ube2l6
ENSMUSG00000044338.10	147.059	1.12193	0.310033	3.61873	0.00029605	0.00278359	Aplnr
ENSMUSG00000040794.6	90.6743	-1.13576	0.353141	-3.21617	0.00129916	0.00871773	C1qtnf4
ENSMUSG00000040434.17	398.381	-1.00317	0.24862	-4.03496	5.46119e-05	0.00077459	Large2
ENSMUSG00000027215.14	3578.6	-1.06222	0.273063	-3.89004	0.00010023	0.0012301	Cd82
ENSMUSG00000040272.15	127.906	-1.07083	0.259087	-4.13309	3.57923e-05	0.00056033	Accs
ENSMUSG00000074968.12	54.0691	1.32522	0.473599	2.79818	0.00513914	0.0243352	Ano3
ENSMUSG00000040084.10	15.6585	1.94499	0.744628	2.61203	0.00900053	0.0372506	Bub1b
ENSMUSG00000045838.10	141.07	1.23963	0.345796	3.58485	0.00033727	0.0030851	Ccdc9b
ENSMUSG00000027326.14	12.4445	1.83939	0.738245	2.49158	0.0127178	0.0479325	Knl1
ENSMUSG00000046814.4	517.787	-1.09571	0.286219	-3.8282	0.00012908	0.00149601	Gchfr
ENSMUSG00000034226.8	131.943	-1.12704	0.381504	-2.95419	0.00313489	0.0167564	Rhov
ENSMUSG00000027306.16	59.4249	1.33551	0.438655	3.04457	0.00233017	0.0134537	Nusap1
ENSMUSG00000074899.7	68.7298	1.51835	0.418038	3.63207	0.00028115	0.00267687	Sptbn5
ENSMUSG00000090100.8	271.381	1.25034	0.219488	5.69664	1.22193e-08	8.75976e-07	Ttbk2
ENSMUSG00000027254.14	39.5437	1.64681	0.523577	3.14531	0.00165912	0.0103977	Map1a
ENSMUSG00000027219.14	9.98939	3.52689	1.14287	3.08599	0.00202876	0.012097	Slc28a2
ENSMUSG00000027360.6	6857.49	-2.52652	0.938793	-2.69124	0.00711876	0.0312441	Hdc
ENSMUSG00000034906.16	24.8839	1.5607	0.580388	2.68906	0.00716537	0.0313941	Ncaph
ENSMUSG00000027376.16	523.283	-1.11957	0.250108	-4.47632	7.59408e-06	0.00016508	Prom2
ENSMUSG00000027398.14	91.9234	-1.02241	0.385278	-2.6537	0.00796148	0.0340463	Il1b
ENSMUSG00000074796.11	262.751	-1.247	0.425847	-2.92828	0.00340841	0.0178747	Slc4a11
ENSMUSG00000027322.12	25.5626	2.47618	0.886119	2.79441	0.00519952	0.0245094	Siglec1
ENSMUSG00000074793.11	91.045	1.81507	0.426846	4.25229	2.116e-05	0.00037166	Hspa12b
ENSMUSG00000048911.16	504.791	-1.85906	0.663161	-2.80333	0.00505781	0.0240272	Rnf24
ENSMUSG00000083879.5	55.2988	-6.29153	1.08416	-5.80313	6.50885e-09	5.26121e-07	NA
ENSMUSG00000039092.10	19.1064	-1.5264	0.612379	-2.49257	0.0126821	0.0478501	Sptlc3
ENSMUSG00000074754.5	284.358	-1.05188	0.266271	-3.95041	7.8018e-05	0.00101732	Smim26
ENSMUSG00000074743.5	639.486	1.18443	0.318381	3.72018	0.00019908	0.00208049	Thbd
ENSMUSG00000032715.10	46.2991	1.18376	0.408333	2.89901	0.0037434	0.0191621	Trib3
ENSMUSG00000044249.4	437.173	-1.26743	0.347381	-3.64852	0.00026376	0.00255577	Defb29
ENSMUSG00000042745.10	1413.48	-1.47413	0.324338	-4.54504	5.4926e-06	0.00012835	Id1
ENSMUSG00000042662.17	130.082	-1.1081	0.324363	-3.41623	0.00063494	0.00504455	Dusp15
ENSMUSG00000027474.14	194.046	1.01499	0.2787	3.64188	0.00027065	0.00260115	Ccm2l
ENSMUSG00000038369.15	595.941	1.00902	0.19499	5.17474	2.28223e-07	9.77225e-06	Ncoa6
ENSMUSG00000038085.14	304.289	2.63457	0.341956	7.70443	1.31432e-14	4.9578e-12	Cnbd2
ENSMUSG00000027639.17	1469.8	1.43359	0.203766	7.03548	1.98569e-12	4.69542e-10	Samhd1
ENSMUSG00000027641.14	226.556	1.12971	0.265075	4.26184	2.02749e-05	0.0003577	Rbl1
ENSMUSG00000016024.10	723.025	3.31154	0.633212	5.22975	1.69742e-07	7.63326e-06	Lbp
ENSMUSG00000044349.17	686.854	-2.79286	1.0966	-2.54684	0.0108703	0.0427445	Snhg11
ENSMUSG00000046840.18	180.529	-1.25791	0.255162	-4.92986	8.22876e-07	2.7976e-05	Hnf4aos
ENSMUSG00000017697.4	141.218	1.16296	0.329121	3.53353	0.00041006	0.00360206	Ada
ENSMUSG00000054582.5	32.1116	-2.03165	0.729431	-2.78525	0.00534858	0.0250552	Pabpc1l
ENSMUSG00000040164.4	19.6853	-2.06605	0.669706	-3.08501	0.00203543	0.0121322	Kcns1
ENSMUSG00000018211.14	2674.9	-1.38032	0.310585	-4.44425	8.81998e-06	0.00018582	Wfdc15b
ENSMUSG00000017737.3	54.4121	3.21382	0.543745	5.91053	3.41012e-09	3.01824e-07	Mmp9
ENSMUSG00000006800.15	703.833	1.09817	0.201437	5.45166	4.99012e-08	2.77398e-06	Sulf2
ENSMUSG00000039501.15	3968.62	1.5236	0.223761	6.80904	9.82508e-12	1.76885e-09	Znfx1
ENSMUSG00000050556.10	90.4536	1.16395	0.301617	3.85903	0.00011384	0.00135811	Kcnb1
ENSMUSG00000039463.15	2850.19	-1.48253	0.3193	-4.64306	3.43285e-06	8.93047e-05	Slc9a8
ENSMUSG00000038567.6	1049.46	1.56061	0.599129	2.60479	0.00919304	0.0378103	Cyp24a1
ENSMUSG00000027514.15	682.213	1.8557	0.343812	5.39744	6.75995e-08	3.60599e-06	Zbp1
ENSMUSG00000090093.9	19.1297	3.50564	0.75441	4.64687	3.37009e-06	8.82719e-05	Gm14399
ENSMUSG00000078870.10	106.537	-2.25464	0.323374	-6.97222	3.11973e-12	7.06085e-10	Gm14410
ENSMUSG00000094786.2	99.991	-2.14035	0.354401	-6.03935	1.54736e-09	1.48044e-07	NA
ENSMUSG00000039086.10	138.519	1.1918	0.266532	4.4715	7.76727e-06	0.00016742	Ss18l1
ENSMUSG00000015647.10	1847.39	1.24764	0.25046	4.9814	6.31264e-07	2.2525e-05	Lama5
ENSMUSG00000027580.18	2253.89	1.68066	0.269898	6.22703	4.75371e-10	5.26665e-08	Helz2
ENSMUSG00000085028.4	127.466	1.3088	0.280557	4.665	3.0862e-06	8.23143e-05	NA
ENSMUSG00000103034.2	33.4665	1.50007	0.556238	2.69681	0.00700075	0.0308803	Gm8797
ENSMUSG00000097804.2	144.514	1.90072	0.471897	4.02783	5.62938e-05	0.0007956	Gm16685
ENSMUSG00000027533.11	261.523	-1.30692	0.233743	-5.59127	2.25415e-08	1.46363e-06	Fabp5
ENSMUSG00000039519.7	110.231	1.9757	0.405109	4.87696	1.07733e-06	3.49757e-05	Cyp7b1
ENSMUSG00000027663.13	573.636	1.67526	0.206266	8.12186	4.59084e-16	2.20402e-13	Zmat3
ENSMUSG00000027676.12	48.6829	1.16093	0.457927	2.5352	0.0112384	0.0438223	Ccdc39
ENSMUSG00000051444.10	51.2781	1.15351	0.431687	2.67209	0.00753794	0.0326473	Bbs12
ENSMUSG00000050174.16	41.2473	-1.14789	0.435699	-2.6346	0.00842372	0.0355273	Nudt6
ENSMUSG00000037111.10	537.98	1.10495	0.304546	3.6282	0.00028541	0.00270275	Setd7
ENSMUSG00000037016.12	120.47	-1.23069	0.390665	-3.15024	0.00163136	0.0102906	Frem2
ENSMUSG00000027796.3	20.9175	-2.36656	0.65483	-3.61402	0.00030149	0.00282134	Smad9
ENSMUSG00000036513.16	464.603	-1.11048	0.206677	-5.37302	7.74272e-08	4.06185e-06	Commd2
ENSMUSG00000027762.7	150.289	-1.07481	0.284772	-3.77428	0.00016047	0.00176918	Sucnr1
ENSMUSG00000048916.8	14.2676	4.12782	1.22588	3.36723	0.00075928	0.00574461	NA
ENSMUSG00000034317.15	40.0598	1.69312	0.485928	3.48431	0.00049341	0.00416024	Trim59
ENSMUSG00000043300.3	674.825	-1.33058	0.195464	-6.80729	9.94559e-12	1.77043e-09	B3galnt1
ENSMUSG00000033860.14	1638.38	3.41527	0.953487	3.58188	0.00034113	0.00311199	Fgg
ENSMUSG00000028001.17	8896.08	3.19763	0.784498	4.07602	4.58124e-05	0.00067959	Fga
ENSMUSG00000033831.6	340.516	3.56877	1.15791	3.08207	0.00205566	0.012216	Fgb
ENSMUSG00000027995.11	1077.45	1.03688	0.31578	3.28354	0.00102513	0.00724405	Tlr2
ENSMUSG00000033752.8	33.4546	-1.47953	0.467478	-3.16492	0.00155126	0.00994543	Mnd1
ENSMUSG00000041842.16	33.9181	1.75368	0.491148	3.57058	0.00035619	0.0032228	Fhdc1
ENSMUSG00000028068.15	30.0736	1.43579	0.501765	2.86148	0.00421672	0.0209313	Iqgap3
ENSMUSG00000096935.7	30.8454	-1.63965	0.551858	-2.97113	0.00296702	0.0161257	1700113A16Rik
ENSMUSG00000074489.10	47.0563	-1.82386	0.610088	-2.98951	0.00279428	0.0153928	Bglap3
ENSMUSG00000078684.9	31.9878	1.45139	0.557409	2.60381	0.00921945	0.0378894	NA
ENSMUSG00000105692.2	46.9868	1.56669	0.431956	3.62697	0.00028677	0.0027124	NA
ENSMUSG00000042784.10	681.445	1.1594	0.345874	3.35209	0.00080203	0.00599081	Muc1
ENSMUSG00000042766.18	217.195	-1.90236	0.28221	-6.74097	1.57338e-11	2.5698e-09	Trim46
ENSMUSG00000042737.10	460.202	-1.11068	0.268891	-4.13058	3.61844e-05	0.00056591	Dpm3
ENSMUSG00000027951.17	1178.09	1.17739	0.193857	6.07353	1.25129e-09	1.23902e-07	Adar
ENSMUSG00000046280.10	152.797	1.45154	0.273118	5.31468	1.06844e-07	5.22446e-06	She
ENSMUSG00000027947.12	163.585	1.4057	0.334711	4.19975	2.67212e-05	0.00044562	Il6ra
ENSMUSG00000060671.13	166.919	1.08685	0.316115	3.43814	0.00058572	0.00474355	Atp8b2
ENSMUSG00000005628.13	40.7297	1.22351	0.452271	2.70525	0.00682536	0.0302812	Tmod4
ENSMUSG00000015702.14	46.2159	-1.17726	0.390659	-3.01353	0.00258224	0.0145227	Anxa9
ENSMUSG00000015943.12	483.252	-1.11141	0.218007	-5.09806	3.43154e-07	1.35915e-05	Bola1
ENSMUSG00000057123.15	61.7978	1.30361	0.391352	3.33104	0.00086521	0.00634006	Gja5
ENSMUSG00000028088.15	118.633	-2.22348	0.376951	-5.89858	3.66634e-09	3.20917e-07	Fmo5
ENSMUSG00000120153.1	20.495	1.47159	0.57451	2.56146	0.0104232	0.0413769	NA
ENSMUSG00000050064.15	454.261	1.14537	0.266285	4.30129	1.69806e-05	0.00031137	Zfp697
ENSMUSG00000090817.8	4400.59	-1.6912	0.629871	-2.68499	0.00725317	0.0316736	Hsd3b9
ENSMUSG00000085121.3	33.6427	-3.51957	0.767207	-4.58751	4.48569e-06	0.00010984	NA
ENSMUSG00000044313.14	102.508	1.23823	0.366679	3.37689	0.0007331	0.00559738	Mab21l3
ENSMUSG00000044165.13	41.4698	2.17318	0.443614	4.8988	9.64251e-07	3.18927e-05	Bcl2l15
ENSMUSG00000002228.8	81.5173	1.16471	0.411137	2.83291	0.00461262	0.0224509	Ppm1j
ENSMUSG00000002227.16	825.435	1.16469	0.253524	4.59401	4.34811e-06	0.00010703	Mov10
ENSMUSG00000048458.9	53.4612	3.39911	0.462015	7.35714	1.87886e-13	5.51237e-11	Inka2
ENSMUSG00000105677.2	12.4634	2.26786	0.834407	2.71794	0.00656903	0.0293743	NA
ENSMUSG00000046213.10	18.2326	-3.07206	0.728265	-4.21833	2.46117e-05	0.00041748	Cym
ENSMUSG00000094613.3	23.1931	-2.05205	0.611385	-3.3564	0.00078965	0.0059103	A630076J17Rik
ENSMUSG00000070368.10	86.9666	-1.6389	0.442857	-3.70075	0.00021496	0.00220433	Prok1
ENSMUSG00000004035.13	409.311	-1.1489	0.186073	-6.17443	6.64012e-10	7.15642e-08	Gstm7
ENSMUSG00000027890.18	291.742	-1.16399	0.255534	-4.55512	5.23563e-06	0.00012362	Gstm4
ENSMUSG00000048997.18	462.521	1.04997	0.25528	4.113	3.90546e-05	0.00059928	Atxn7l2
ENSMUSG00000068744.13	81.4683	3.91002	0.448948	8.70931	3.05732e-18	2.69095e-15	Psrc1
ENSMUSG00000040322.11	142.545	1.24691	0.316234	3.943	8.04686e-05	0.00104156	Slc25a24
ENSMUSG00000044667.13	130.187	-1.18621	0.298922	-3.9683	7.2387e-05	0.0009627	Plppr4
ENSMUSG00000104887.2	33.6412	-2.507	0.859445	-2.917	0.00353416	0.018364	NA
ENSMUSG00000027978.10	55.0663	-1.43427	0.436409	-3.28653	0.00101432	0.00718044	Prss12
ENSMUSG00000028028.12	188.041	1.01369	0.340961	2.97303	0.00294872	0.0160648	Alpk1
ENSMUSG00000105960.2	24.2377	-2.27702	0.606887	-3.75197	0.00017545	0.00188578	NA
ENSMUSG00000027997.10	383.347	-1.06832	0.218036	-4.89977	9.59502e-07	3.18021e-05	Casp6
ENSMUSG00000106069.3	258.552	-1.27812	0.390635	-3.27191	0.00106822	0.00750168	Gm6135
ENSMUSG00000053897.16	1140.9	-1.23649	0.367536	-3.36426	0.00076749	0.00578436	Slc39a8
ENSMUSG00000028159.15	56.7413	1.30644	0.394641	3.31045	0.00093148	0.00673853	Dapp1
ENSMUSG00000105504.5	3268.94	1.2159	0.290881	4.18006	2.91435e-05	0.00047797	Gbp5
ENSMUSG00000040253.16	2089.86	2.36846	0.314851	7.52248	5.37455e-14	1.77394e-11	Gbp7
ENSMUSG00000040264.11	161.579	1.89929	0.359492	5.28326	1.26906e-07	6.01965e-06	Gbp2b
ENSMUSG00000028270.13	4005.25	1.91448	0.301761	6.34435	2.23372e-10	2.66081e-08	Gbp2
ENSMUSG00000040213.14	2715.24	-1.24776	0.297684	-4.19155	2.77058e-05	0.00045915	Kyat3
ENSMUSG00000056025.13	628.156	1.19811	0.410221	2.92063	0.00349322	0.018205	Clca3a1
ENSMUSG00000028197.5	30.2316	1.56375	0.602184	2.5968	0.00940971	0.0384916	Col24a1
ENSMUSG00000028037.14	782.216	2.02267	0.246696	8.19905	2.42299e-16	1.2383e-13	Ifi44
ENSMUSG00000104546.2	12.6238	1.98028	0.76622	2.58448	0.00975272	0.0393971	NA
ENSMUSG00000047583.10	263.839	-1.54058	0.240789	-6.39806	1.57362e-10	1.96305e-08	Tyw3
ENSMUSG00000028211.12	2645.33	2.03646	0.300851	6.769	1.29678e-11	2.20913e-09	Trp53inp1
ENSMUSG00000028214.14	320.392	-1.09369	0.354113	-3.08853	0.00201147	0.0120123	Gem
ENSMUSG00000049225.15	215.24	1.01338	0.244393	4.14651	3.37585e-05	0.00054024	Pdp1
ENSMUSG00000085614.3	9.02155	-2.64114	0.961786	-2.74608	0.00603127	0.0274106	1700123M08Rik
ENSMUSG00000049488.15	92.5871	1.0037	0.299524	3.351	0.00080522	0.00600614	Tmem67
ENSMUSG00000055963.13	73.2226	-1.14171	0.387969	-2.94278	0.00325278	0.017248	Triqk
ENSMUSG00000086587.9	72.7463	-1.78501	0.384751	-4.63938	3.49462e-06	8.99488e-05	Gm11837
ENSMUSG00000028248.16	955.805	1.13368	0.239227	4.73893	2.14853e-06	6.11315e-05	Pnisr
ENSMUSG00000040183.14	103.658	1.11779	0.403221	2.77216	0.00556859	0.0257742	Ankrd6
ENSMUSG00000040296.16	1914.65	1.5735	0.218367	7.20575	5.77246e-13	1.55005e-10	Rigi
ENSMUSG00000028435.9	1325.32	-1.0072	0.333116	-3.02356	0.0024982	0.014154	Aqp3
ENSMUSG00000073889.11	1244.47	-1.09587	0.199947	-5.4808	4.23412e-08	2.46622e-06	Il11ra1
ENSMUSG00000094686.2	172.646	-1.05157	0.421428	-2.49525	0.0125868	0.047604	Ccl21a
ENSMUSG00000035969.16	722.692	1.03895	0.214269	4.84881	1.24207e-06	3.93562e-05	Rusc2
ENSMUSG00000042788.13	12.3292	-2.37603	0.76439	-3.1084	0.00188105	0.0114266	Cimip2b
ENSMUSG00000028463.15	47.7519	-1.14737	0.432754	-2.65133	0.00801756	0.0342101	Car9
ENSMUSG00000039853.19	90.5555	1.93571	0.316438	6.11718	9.52475e-10	9.73553e-08	Trim14
ENSMUSG00000028337.15	116.728	1.09671	0.378751	2.89559	0.00378444	0.019336	Coro2a
ENSMUSG00000003032.9	247.376	1.35113	0.277992	4.86031	1.17203e-06	3.7588e-05	Klf4
ENSMUSG00000028391.17	162.335	-1.04575	0.247778	-4.22051	2.43748e-05	0.00041479	Wdr31
ENSMUSG00000045672.16	1433.11	1.45473	0.319355	4.55523	5.23293e-06	0.00012362	Col27a1
ENSMUSG00000028364.16	183.483	1.45405	0.423914	3.43005	0.00060346	0.0048433	Tnc
ENSMUSG00000054000.6	131.933	-1.29647	0.266036	-4.8733	1.09747e-06	3.5342e-05	Tusc1
ENSMUSG00000028571.16	21.9496	3.72495	0.797813	4.66895	3.02737e-06	8.11551e-05	Cyp2j13
ENSMUSG00000046683.17	13.1564	-2.76161	0.92885	-2.97315	0.00294758	0.0160642	0610025J13Rik
ENSMUSG00000084758.2	9.5406	4.55788	1.31827	3.45747	0.00054527	0.00448064	NA
ENSMUSG00000028524.22	25.0549	1.92635	0.536877	3.58807	0.00033314	0.00305257	Sgip1
ENSMUSG00000078612.10	560.367	2.345	0.283842	8.26163	1.43702e-16	8.43209e-14	Fyb2
ENSMUSG00000047502.15	107.701	1.52491	0.374093	4.07629	4.57602e-05	0.00067946	Mroh7
ENSMUSG00000059027.16	67.9862	-1.11105	0.430595	-2.58027	0.00987235	0.0397135	9630013D21Rik
ENSMUSG00000070867.5	1397.68	-1.43187	0.200699	-7.1344	9.72097e-13	2.48402e-10	Trabd2b
ENSMUSG00000066071.7	349.851	1.88732	0.338849	5.56981	2.55021e-08	1.62261e-06	Cyp4a12a
ENSMUSG00000078597.3	95.6906	4.01015	0.427646	9.37727	6.77047e-21	8.25112e-18	Cyp4a12b
ENSMUSG00000028681.12	51.9158	1.59567	0.516132	3.0916	0.00199081	0.011929	Ptch2
ENSMUSG00000028680.15	5421.87	-1.46459	0.267991	-5.46505	4.62765e-08	2.64678e-06	Plk3
ENSMUSG00000048772.16	393.192	-1.21563	0.225962	-5.37981	7.45649e-08	3.95094e-06	Tmem53
ENSMUSG00000028541.15	72.1003	-1.14181	0.361924	-3.15484	0.00160588	0.0102136	B4galt2
ENSMUSG00000028536.13	1091.05	-1.47729	0.227598	-6.49079	8.53872e-11	1.14643e-08	2610528J11Rik
ENSMUSG00000066058.12	428.449	-1.8874	0.22085	-8.54606	1.27363e-17	8.77308e-15	Cldn19
ENSMUSG00000060288.14	178.158	-1.23429	0.274042	-4.50403	6.66774e-06	0.00014984	Ppih
ENSMUSG00000032978.15	5223.6	-1.1945	0.218997	-5.45443	4.91305e-08	2.75044e-06	Guca2b
ENSMUSG00000028655.12	797.547	-2.35343	0.713966	-3.29628	0.00097974	0.00699823	Mfsd2a
ENSMUSG00000046093.10	94.5654	1.12801	0.348012	3.24129	0.00118989	0.00814314	Hpcal4
ENSMUSG00000054958.7	24.9848	2.25559	0.618888	3.64459	0.00026782	0.00258808	Nt5c1a
ENSMUSG00000078570.11	214.553	-1.0828	0.290137	-3.73201	0.00018996	0.00200498	1110065P20Rik
ENSMUSG00000028859.15	160.077	2.0318	0.4329	4.69347	2.68608e-06	7.34983e-05	Csf3r
ENSMUSG00000070737.11	247.978	-1.16805	0.236428	-4.94042	7.79554e-07	2.67906e-05	Tmem35b
ENSMUSG00000061894.16	54.3175	1.45402	0.452786	3.21128	0.00132145	0.00882619	Zscan20
ENSMUSG00000028789.17	121.397	-1.25793	0.252265	-4.98654	6.14716e-07	2.19841e-05	Azin2
ENSMUSG00000001334.10	51.1237	-1.08168	0.370339	-2.92078	0.00349158	0.0182024	Fndc5
ENSMUSG00000028898.16	668.203	-1.03232	0.179866	-5.7394	9.5013e-09	7.20235e-07	Trnau1ap
ENSMUSG00000066043.14	1198.51	1.12549	0.195205	5.76565	8.13439e-09	6.31731e-07	Phactr4
ENSMUSG00000066042.5	102.937	1.01985	0.322732	3.16006	0.00157737	0.0100727	Med18
ENSMUSG00000028893.9	2475.92	1.13019	0.211971	5.33183	9.72278e-08	4.86826e-06	Sesn2
ENSMUSG00000054428.13	669.454	-1.02969	0.299523	-3.43775	0.00058658	0.0047438	Atp5if1
ENSMUSG00000056529.8	45.1617	-1.11057	0.409381	-2.71281	0.0066716	0.029749	Ptafr
ENSMUSG00000028860.14	107.079	-1.47637	0.329515	-4.48042	7.44975e-06	0.00016339	Sytl1
ENSMUSG00000028838.12	90.78	1.02569	0.319695	3.20835	0.001335	0.00887929	Extl1
ENSMUSG00000037348.16	1418.2	-1.09376	0.241045	-4.53758	5.69046e-06	0.000132	Paqr7
ENSMUSG00000037157.9	18.1492	2.15548	0.812931	2.6515	0.0080136	0.0342074	Il22ra1
ENSMUSG00000007872.4	1381.92	-1.17019	0.321342	-3.64156	0.00027099	0.002602	Id3
ENSMUSG00000036995.8	490.356	1.44677	0.267323	5.41207	6.23014e-08	3.36874e-06	Asap3
ENSMUSG00000028664.15	103.223	-1.45038	0.290739	-4.9886	6.08169e-07	2.17991e-05	Ephb2
ENSMUSG00000060862.11	267.959	1.38633	0.268449	5.16422	2.41449e-07	1.01624e-05	Zbtb40
ENSMUSG00000045349.16	13.3024	2.35696	0.798854	2.95043	0.00317331	0.016939	Sh2d5
ENSMUSG00000028750.13	15.5144	-2.13219	0.770863	-2.76598	0.00567513	0.0261522	Pla2g2c
ENSMUSG00000041193.16	364.64	-1.32225	0.277791	-4.75988	1.93706e-06	5.63099e-05	Pla2g5
ENSMUSG00000028919.12	58.945	-1.42859	0.382116	-3.73864	0.00018502	0.00196859	Arhgef19
ENSMUSG00000086061.8	16.2921	2.4358	0.969598	2.51218	0.0119989	0.0458953	NA
ENSMUSG00000040761.17	793.168	1.29506	0.233425	5.54808	2.88824e-08	1.78744e-06	Spen
ENSMUSG00000040706.5	400.657	-1.90196	0.357509	-5.32003	1.03751e-07	5.08896e-06	Agmat
ENSMUSG00000120660.1	12.7975	-2.52354	0.916657	-2.75298	0.00590552	0.026994	NA
ENSMUSG00000028996.10	33.5674	-1.46326	0.581917	-2.51455	0.0119183	0.0456532	Rbp7
ENSMUSG00000028980.15	6426.25	1.56241	0.235376	6.63791	3.18165e-11	4.80065e-09	H6pd
ENSMUSG00000102813.2	92.0398	2.71529	0.403623	6.72729	1.72852e-11	2.79438e-09	NA
ENSMUSG00000047875.7	56.9695	-1.38364	0.458538	-3.01751	0.00254861	0.0143489	Gpr157
ENSMUSG00000039852.18	2739.06	1.40923	0.216056	6.52251	6.91412e-11	9.52526e-09	Rere
ENSMUSG00000028937.15	2152.9	-1.88347	0.321452	-5.85927	4.64909e-09	3.98138e-07	Acot7
ENSMUSG00000028931.13	109.462	-1.21134	0.303804	-3.98723	6.68485e-05	0.00090442	Kcnab2
ENSMUSG00000039577.18	68.465	-1.06398	0.370464	-2.87202	0.0040786	0.0204291	Nphp4
ENSMUSG00000073684.14	433.568	-1.16371	0.285074	-4.08213	4.46242e-05	0.00066786	Faap20
ENSMUSG00000074738.3	81.7865	-1.34487	0.314269	-4.27935	1.87442e-05	0.00033746	Fndc10
ENSMUSG00000042116.4	1608.87	-3.23651	0.184014	-17.5884	3.02366e-69	4.79039e-65	Vwa1
ENSMUSG00000078487.9	21.3488	-5.59211	1.03579	-5.3989	6.70516e-08	3.58885e-06	Ankrd65
ENSMUSG00000023571.5	2206.23	-1.17409	0.220474	-5.3253	1.00784e-07	4.98976e-06	C1qtnf12
ENSMUSG00000041936.19	3804.61	1.08917	0.188349	5.78272	7.35039e-09	5.82862e-07	Agrn
ENSMUSG00000078349.5	174.289	1.74192	0.368797	4.72324	2.32119e-06	6.47441e-05	AW011738
ENSMUSG00000078485.5	39.0206	1.38239	0.432119	3.19909	0.00137864	0.0090818	Plekhn1
ENSMUSG00000062353.7	3410.71	-1.293	0.302519	-4.27411	1.91903e-05	0.00034258	Gm15772
ENSMUSG00000040473.16	423.637	1.23003	0.19752	6.22739	4.74273e-10	5.26665e-08	Cfap69
ENSMUSG00000100801.2	11603.8	1.06807	0.259414	4.11724	3.83436e-05	0.00059151	Gm15459
ENSMUSG00000012428.10	1817.18	2.9648	0.36047	8.22481	1.95495e-16	1.06801e-13	Steap4
ENSMUSG00000063531.8	92.3162	1.15196	0.412355	2.79362	0.00521223	0.0245328	Sema3e
ENSMUSG00000029004.16	939.754	1.12967	0.24866	4.54302	5.54552e-06	0.00012926	Kmt2e
ENSMUSG00000105987.6	215.507	2.03685	0.320359	6.35801	2.0438e-10	2.47175e-08	NA
ENSMUSG00000028995.15	314.701	1.24556	0.268431	4.64014	3.48176e-06	8.98397e-05	Hycc1
ENSMUSG00000028978.13	108.992	1.33111	0.277677	4.79373	1.63708e-06	4.90391e-05	Nos3
ENSMUSG00000101856.2	84.5182	-1.37877	0.341965	-4.03191	5.5325e-05	0.0007833	1700096K18Rik
ENSMUSG00000038803.8	158.182	-1.25093	0.407686	-3.06837	0.00215229	0.0126126	Ost4
ENSMUSG00000006641.13	1122.53	-1.34152	0.241647	-5.55155	2.83147e-08	1.76966e-06	Slc5a6
ENSMUSG00000038552.15	87.7131	-1.12473	0.33226	-3.3851	0.00071154	0.00548825	Fndc4
ENSMUSG00000054252.19	808.578	-1.25631	0.2347	-5.35281	8.65964e-08	4.46888e-06	Fgfr3
ENSMUSG00000029102.10	97.9385	-1.00686	0.343549	-2.93077	0.00338128	0.0177677	Hgfac
ENSMUSG00000039782.16	716.614	1.09529	0.214508	5.10604	3.28981e-07	1.32286e-05	Cpeb2
ENSMUSG00000029084.6	223.89	1.38311	0.239559	5.77358	7.76049e-09	6.05662e-07	Cd38
ENSMUSG00000039706.12	116.711	-1.04323	0.41933	-2.48785	0.0128519	0.0482837	Ldb2
ENSMUSG00000029092.10	28.5258	1.94327	0.587294	3.30886	0.00093676	0.00676746	D5Ertd615e
ENSMUSG00000015879.9	16.049	2.28921	0.859799	2.66249	0.0077564	0.0334289	Fam184b
ENSMUSG00000029193.8	517.138	-1.62484	0.398334	-4.07909	4.52128e-05	0.00067385	Cckar
ENSMUSG00000105402.6	367.136	-1.80812	0.403757	-4.47823	7.52635e-06	0.00016447	Gm3716
ENSMUSG00000029178.15	1206.34	1.00947	0.199791	5.05264	4.35743e-07	1.66751e-05	Klf3
ENSMUSG00000054598.14	13.6794	2.59257	0.755231	3.43282	0.00059734	0.00480147	9130230L23Rik
ENSMUSG00000072889.10	281.712	1.01541	0.226741	4.47827	7.52514e-06	0.00016447	Nfxl1
ENSMUSG00000062960.11	1099.51	1.13082	0.287742	3.92996	8.49586e-05	0.00108476	Kdr
ENSMUSG00000057425.4	20.3318	2.08557	0.710408	2.93574	0.00332755	0.0175319	Ugt2b37
ENSMUSG00000070690.8	28.4583	-1.8563	0.665763	-2.78822	0.00529979	0.0248784	Albfm1
ENSMUSG00000082361.7	150.862	-1.19865	0.3624	-3.30752	0.00094127	0.00679075	Btc
ENSMUSG00000047963.8	55.1151	1.32929	0.457295	2.90686	0.00365082	0.0188156	Stbd1
ENSMUSG00000029381.17	799.425	1.28403	0.231336	5.55051	2.84835e-08	1.76966e-06	Shroom3
ENSMUSG00000023078.7	129.52	1.63758	0.495536	3.30466	0.00095092	0.00683364	Cxcl13
ENSMUSG00000097772.9	35.9436	1.27786	0.498438	2.56373	0.0103553	0.0411897	5430416N02Rik
ENSMUSG00000029322.13	1242.2	1.0116	0.26786	3.77659	0.00015899	0.0017602	Plac8
ENSMUSG00000034438.17	57.8299	1.62838	0.528411	3.08166	0.00205849	0.0122237	Gbp8
ENSMUSG00000029298.16	1044.86	1.25652	0.282474	4.44828	8.65616e-06	0.00018334	Gbp9
ENSMUSG00000079363.8	1684.65	1.51032	0.300345	5.02862	4.94013e-07	1.82015e-05	Gbp4
ENSMUSG00000105096.2	253.924	3.31799	0.478373	6.936	4.03356e-12	8.29918e-10	Gbp10
ENSMUSG00000104713.5	692.679	3.05331	0.368338	8.28942	1.13805e-16	6.93464e-14	Gbp6
ENSMUSG00000092021.10	44.3509	2.00001	0.575687	3.47413	0.00051251	0.0042712	Gbp11
ENSMUSG00000029283.18	22.732	2.02722	0.600745	3.3745	0.00073949	0.00564074	Cdc7
ENSMUSG00000008090.15	707.504	-1.03258	0.183159	-5.63761	1.72422e-08	1.17745e-06	Fgfrl1
ENSMUSG00000033316.15	20.0395	-1.95115	0.621304	-3.14041	0.00168711	0.010519	Galnt9
ENSMUSG00000070576.5	22.0992	3.2351	0.758895	4.26291	2.01782e-05	0.00035679	Mn1
ENSMUSG00000029561.18	1732.4	1.94355	0.264682	7.34297	2.08904e-13	6.01758e-11	Oasl2
ENSMUSG00000041827.16	2089.34	1.35196	0.364454	3.70954	0.00020764	0.0021455	Oasl1
ENSMUSG00000041548.5	253.372	1.06654	0.247122	4.31586	1.58983e-05	0.00029459	Hspb8
ENSMUSG00000032690.17	326.832	3.20016	0.36827	8.6897	3.63409e-18	2.87874e-15	Oas2
ENSMUSG00000032661.10	96.3724	3.44393	0.391001	8.80799	1.27406e-18	1.29494e-15	Oas3
ENSMUSG00000029605.18	269.937	1.53765	0.395559	3.88728	0.00010138	0.00123927	Oas1b
ENSMUSG00000066861.15	197.571	2.11727	0.34804	6.0834	1.17661e-09	1.17981e-07	Oas1g
ENSMUSG00000052776.11	553.559	1.53101	0.321344	4.7644	1.89419e-06	5.53685e-05	Oas1a
ENSMUSG00000029608.11	18.5604	-1.85855	0.745454	-2.49318	0.0126605	0.0477798	Rph3a
ENSMUSG00000029468.18	64.9609	1.85967	0.466578	3.98577	6.72628e-05	0.00090925	P2rx7
ENSMUSG00000049686.15	657.567	-1.25332	0.176678	-7.0938	1.30479e-12	3.18028e-10	Orai1
ENSMUSG00000090086.9	210.179	1.24357	0.257933	4.82128	1.4264e-06	4.40515e-05	AI480526
ENSMUSG00000038384.17	354.876	1.24794	0.25376	4.91781	8.75161e-07	2.93133e-05	Setd1b
ENSMUSG00000029406.16	391.91	1.16948	0.252454	4.63245	3.61367e-06	9.2044e-05	Pitpnm2
ENSMUSG00000038011.16	16.6872	2.36633	0.738712	3.20331	0.00135856	0.00899064	Dnah10
ENSMUSG00000049971.18	156.069	1.16965	0.385923	3.03077	0.00243927	0.0138871	Glt1d1
ENSMUSG00000104814.2	29.0416	1.49945	0.574175	2.61149	0.00901493	0.037281	NA
ENSMUSG00000095789.7	38.5213	-1.39098	0.561006	-2.47943	0.0131592	0.0492049	Nupr2
ENSMUSG00000107000.2	11.3446	2.90191	0.893982	3.24605	0.00117019	0.00804656	NA
ENSMUSG00000085957.5	8.81121	3.0514	1.07372	2.8419	0.00448456	0.0219913	Syna
ENSMUSG00000019178.18	10.9945	-2.62246	0.81809	-3.20559	0.00134786	0.00894601	Styxl1
ENSMUSG00000029699.14	48.289	-1.283	0.492822	-2.60337	0.00923122	0.0379171	Ssc4d
ENSMUSG00000004952.14	189.838	1.20613	0.325852	3.70147	0.00021436	0.00220381	Rasa4
ENSMUSG00000043279.10	1383.49	1.46881	0.189085	7.76797	7.97551e-15	3.2399e-12	Trim56
ENSMUSG00000029727.8	63.2704	2.0663	0.505819	4.08506	4.40652e-05	0.0006611	Cyp3a13
ENSMUSG00000029546.13	10.4344	-3.10497	1.0241	-3.03191	0.00243015	0.0138542	Uncx
ENSMUSG00000036639.13	191.497	-1.00132	0.311328	-3.21628	0.00129865	0.00871773	Nudt1
ENSMUSG00000056493.10	461.286	1.19915	0.195094	6.14652	7.91996e-10	8.4212e-08	Foxk1
ENSMUSG00000039477.17	680.548	1.14101	0.20683	5.51668	3.45456e-08	2.04219e-06	Tnrc18
ENSMUSG00000051306.8	270.615	1.23825	0.242327	5.10983	3.22442e-07	1.29986e-05	Usp42
ENSMUSG00000029648.14	1205.63	1.16045	0.309483	3.74966	0.00017708	0.00189813	Flt1
ENSMUSG00000106951.2	65.8903	-1.15944	0.458146	-2.53072	0.0113829	0.0442118	5930430L01Rik
ENSMUSG00000029657.16	3609.17	1.03161	0.315911	3.2655	0.00109273	0.00763319	Hsph1
ENSMUSG00000107096.4	62.6263	1.38618	0.403431	3.43599	0.0005904	0.0047661	NA
ENSMUSG00000107017.2	25.9055	2.47703	0.656573	3.77267	0.00016151	0.00177817	NA
ENSMUSG00000106734.5	449.73	1.58323	0.331807	4.77153	1.82831e-06	5.40582e-05	NA
ENSMUSG00000107215.2	34.8305	1.51078	0.6109	2.47304	0.0133969	0.0499405	NA
ENSMUSG00000047735.15	3228.35	1.09078	0.205999	5.29508	1.18962e-07	5.67687e-06	Samd9l
ENSMUSG00000092035.9	13.0528	2.08519	0.783263	2.66218	0.00776364	0.0334328	Peg10
ENSMUSG00000041301.16	119.464	1.13646	0.268754	4.22861	2.35138e-05	0.00040317	Cftr
ENSMUSG00000029700.12	12669	1.19413	0.205486	5.81123	6.20168e-09	5.0646e-07	Slc13a1
ENSMUSG00000106990.2	107.775	1.36722	0.274658	4.9779	6.4277e-07	2.27817e-05	NA
ENSMUSG00000087613.2	133.592	-1.394	0.343841	-4.0542	5.03058e-05	0.00073052	NA
ENSMUSG00000057137.10	296.212	1.96507	0.33498	5.86624	4.45793e-09	3.83843e-07	Tmem140
ENSMUSG00000046806.14	129.919	1.24906	0.335878	3.71878	0.00020018	0.00208653	Cyren
ENSMUSG00000029843.5	150.039	-1.13703	0.301705	-3.76869	0.0001641	0.00179799	Slc13a4
ENSMUSG00000029826.15	1128.76	1.3391	0.241688	5.54062	3.01407e-08	1.84371e-06	Zc3hav1
ENSMUSG00000071537.7	152.697	1.49696	0.351967	4.25314	2.10796e-05	0.00037066	Klrg2
ENSMUSG00000029925.14	223.686	-1.46641	0.259369	-5.65376	1.56975e-08	1.08601e-06	Tbxas1
ENSMUSG00000038507.7	1501.43	1.53365	0.265531	5.77579	7.65941e-09	6.00733e-07	Parp12
ENSMUSG00000029868.15	99.7432	1.25684	0.325793	3.85778	0.00011442	0.00136195	Trpv6
ENSMUSG00000036899.11	525.596	1.69087	0.2207	7.66138	1.83949e-14	6.77745e-12	Trpv5
ENSMUSG00000029864.8	2421.59	-1.30229	0.26264	-4.95845	7.10587e-07	2.49067e-05	Gstk1
ENSMUSG00000071506.5	401.99	-1.11893	0.236898	-4.72325	2.32106e-06	6.47441e-05	Tmem139
ENSMUSG00000039264.10	111.263	1.10296	0.317491	3.474	0.00051277	0.0042712	Gimap3
ENSMUSG00000107597.2	47.2736	-1.8404	0.430736	-4.2727	1.93122e-05	0.00034417	Gm44764
ENSMUSG00000107962.2	21.7438	1.59973	0.609512	2.6246	0.00867501	0.0363017	NA
ENSMUSG00000085412.9	211.328	-1.02901	0.299522	-3.43551	0.00059145	0.00477102	NA
ENSMUSG00000038058.15	393.281	1.14199	0.215615	5.29644	1.18081e-07	5.65719e-06	Nod1
ENSMUSG00000029798.12	741.041	2.16673	0.311229	6.96183	3.35883e-12	7.20661e-10	Herc6
ENSMUSG00000055430.5	287.453	-2.37854	0.249408	-9.53677	1.47354e-21	1.94545e-18	Nap1l5
ENSMUSG00000039578.18	100.153	-1.14347	0.32467	-3.52193	0.00042841	0.00372348	Ccser1
ENSMUSG00000044162.13	80.93	-3.38589	0.544634	-6.21683	5.07311e-10	5.58147e-08	Tnip3
ENSMUSG00000094335.3	28.9972	-1.71665	0.662006	-2.5931	0.00951153	0.0387512	Igkv1-117
ENSMUSG00000076535.2	21.2559	-4.41141	1.22457	-3.60242	0.00031527	0.00292266	Igkv1-88
ENSMUSG00000076547.3	9.49593	-4.4528	1.59741	-2.78752	0.00531139	0.0249177	NA
ENSMUSG00000030030.6	81.532	-1.37743	0.377812	-3.6458	0.00026656	0.00257978	1700003E16Rik
ENSMUSG00000063415.13	55.5782	2.68332	0.57217	4.68972	2.73585e-06	7.46026e-05	Cyp26b1
ENSMUSG00000033634.8	348.804	1.46449	0.260799	5.61538	1.96126e-08	1.31107e-06	Nat8f2
ENSMUSG00000057103.12	4402.42	-1.12973	0.181946	-6.20915	5.32734e-10	5.82076e-08	Nat8f1
ENSMUSG00000030000.11	18.6434	2.35962	0.736047	3.2058	0.00134687	0.00894318	Add2
ENSMUSG00000107689.3	260.057	-1.0021	0.216253	-4.63393	3.58796e-06	9.15364e-05	NA
ENSMUSG00000097730.4	22.7703	-2.34686	0.625026	-3.75483	0.00017346	0.00186948	NA
ENSMUSG00000000811.15	440.528	-1.06281	0.227164	-4.67859	2.88856e-06	7.79616e-05	Txnrd3
ENSMUSG00000064080.13	79.4401	1.10201	0.425212	2.59167	0.00955102	0.038849	Fbln2
ENSMUSG00000030095.11	639.656	1.16567	0.217817	5.35158	8.71892e-08	4.48487e-06	Tmem43
ENSMUSG00000034037.15	306.459	1.58071	0.262988	6.01059	1.84844e-09	1.71256e-07	Fgd5
ENSMUSG00000030031.15	67.0801	1.16759	0.360959	3.23469	0.00121774	0.00827654	Kbtbd8
ENSMUSG00000030069.16	19.6834	2.86811	0.794143	3.61157	0.00030434	0.00283966	Prok2
ENSMUSG00000087341.5	198.354	-1.34128	0.435325	-3.08111	0.00206233	0.0122372	0610040F04Rik
ENSMUSG00000043088.17	319.92	-1.16943	0.283343	-4.12725	3.67129e-05	0.00057305	Il17re
ENSMUSG00000033963.17	17.6413	-1.64451	0.618001	-2.66102	0.00779054	0.033494	Fancd2os
ENSMUSG00000053004.10	24.674	1.81616	0.611326	2.97085	0.00296974	0.016135	Hrh1
ENSMUSG00000030319.9	63.858	-1.74586	0.349228	-4.99921	5.75665e-07	2.08225e-05	Cand2
ENSMUSG00000030321.16	60.8548	-1.36088	0.384469	-3.53963	0.00040068	0.00353668	Efcab12
ENSMUSG00000061353.12	1994.48	-1.30433	0.27945	-4.6675	3.04885e-06	8.15667e-05	Cxcl12
ENSMUSG00000107785.3	40.5108	-1.52078	0.41269	-3.68505	0.00022866	0.00230742	NA
ENSMUSG00000042097.18	59.5994	-1.40993	0.556875	-2.53187	0.0113457	0.0441322	Zfp239
ENSMUSG00000120675.1	51.4779	-1.42068	0.438455	-3.2402	0.00119448	0.00816045	Gm38882
ENSMUSG00000004988.10	569.852	-1.13946	0.347917	-3.2751	0.00105624	0.00743736	Fxyd4
ENSMUSG00000055003.15	96.7445	1.2912	0.420041	3.07398	0.00211226	0.0124404	Lrtm2
ENSMUSG00000030177.15	70.9251	1.00743	0.365125	2.75915	0.00579521	0.0265895	Ccdc77
ENSMUSG00000030107.11	928.852	1.39901	0.360413	3.88169	0.00010373	0.00126125	Usp18
ENSMUSG00000038527.10	308.44	-1.12425	0.335247	-3.3535	0.00079797	0.00596334	C1rl
ENSMUSG00000055818.3	52.4866	-1.16603	0.403183	-2.89207	0.00382708	0.0194834	NA
ENSMUSG00000030330.16	10.959	2.22446	0.857861	2.59303	0.00951352	0.0387512	Ing4
ENSMUSG00000038213.8	667.391	1.14812	0.327874	3.50171	0.00046229	0.00395037	Tapbpl
ENSMUSG00000038115.17	32.971	-4.13938	1.54716	-2.67548	0.00746225	0.032408	Ano2
ENSMUSG00000037997.13	356.202	1.53873	0.305017	5.04473	4.54168e-07	1.72138e-05	Parp11
ENSMUSG00000030353.16	54.5507	1.69495	0.424696	3.99096	6.58065e-05	0.00089568	Tead4
ENSMUSG00000097253.3	12.0443	2.20184	0.854703	2.57615	0.00999085	0.040062	NA
ENSMUSG00000001517.15	34.2261	1.6553	0.528089	3.13451	0.00172142	0.0107035	Foxm1
ENSMUSG00000030364.7	329.89	-1.25289	0.246546	-5.08177	3.73931e-07	1.47002e-05	Clec2h
ENSMUSG00000030187.16	28.5396	1.89987	0.578043	3.28674	0.00101356	0.00717826	Klra2
ENSMUSG00000032758.5	154113	-2.34695	0.789293	-2.97348	0.00294441	0.0160524	Kap
ENSMUSG00000090698.3	216.568	-1.67893	0.405512	-4.14026	3.46906e-05	0.00054981	Apold1
ENSMUSG00000063171.6	138.924	-1.36482	0.321273	-4.24816	2.15534e-05	0.00037623	NA
ENSMUSG00000058818.14	110.994	1.19455	0.367499	3.25049	0.00115207	0.00795622	Pirb
ENSMUSG00000064179.14	34.1373	-2.94721	0.81995	-3.59438	0.00032517	0.00299685	Tnnt1
ENSMUSG00000060860.9	772.158	-1.08544	0.179883	-6.03415	1.59799e-09	1.51598e-07	Ube2s
ENSMUSG00000052605.13	126.963	-1.12992	0.24884	-4.54074	5.60558e-06	0.00013041	Isoc2b
ENSMUSG00000035279.9	15.9573	2.69598	0.734698	3.66951	0.00024302	0.00239231	Ssc5d
ENSMUSG00000083649.6	26.6703	-1.79121	0.512039	-3.49819	0.00046842	0.0039856	Rasl2-9
ENSMUSG00000002265.18	347.096	1.16402	0.293148	3.97074	7.16499e-05	0.00095874	Peg3
ENSMUSG00000070808.5	161.762	1.04557	0.250288	4.17748	2.94753e-05	0.00048241	Bicra
ENSMUSG00000002083.14	141.417	1.04143	0.361216	2.88313	0.00393743	0.0199055	Bbc3
ENSMUSG00000070802.6	73.6243	-1.06953	0.419189	-2.55143	0.0107282	0.0423436	Pnma8b
ENSMUSG00000030413.8	37.5819	2.21969	0.598085	3.71133	0.00020617	0.00213631	Pglyrp1
ENSMUSG00000030411.17	61.4986	1.69187	0.365535	4.62848	3.68357e-06	9.3374e-05	Nova2
ENSMUSG00000040734.15	120.586	1.25016	0.277758	4.50091	6.76641e-06	0.00015163	Ppp1r13l
ENSMUSG00000011263.17	485.322	1.87805	0.247575	7.58579	3.30467e-14	1.13817e-11	Exoc3l2
ENSMUSG00000064254.7	3476.42	-1.13901	0.326643	-3.48703	0.00048842	0.00413138	Ethe1
ENSMUSG00000052212.7	14.5828	4.6029	1.13514	4.05494	5.01481e-05	0.00072936	Cd177
ENSMUSG00000040466.17	465.453	-1.16952	0.255302	-4.58094	4.62892e-06	0.00011231	Blvrb
ENSMUSG00000030604.10	111.296	1.0688	0.345441	3.09403	0.00197459	0.0118543	Zfp626
ENSMUSG00000084174.4	33.7657	-2.44407	0.836733	-2.92097	0.00348939	0.0181969	Sycn
ENSMUSG00000053898.13	8924.52	-1.06541	0.187166	-5.69236	1.25298e-08	8.94191e-07	Ech1
ENSMUSG00000047473.15	102.674	1.03564	0.382864	2.70497	0.00683102	0.0302979	Zfp30
ENSMUSG00000019738.16	538.133	-1.04903	0.241311	-4.34723	1.37871e-05	0.00026476	Polr2i
ENSMUSG00000006649.18	768.748	1.00666	0.258146	3.8996	9.63529e-05	0.00120009	Nphs1
ENSMUSG00000036459.16	524.689	-1.08032	0.270918	-3.9876	6.6744e-05	0.00090378	Wtip
ENSMUSG00000056043.6	15.2588	-2.18698	0.73257	-2.98535	0.00283251	0.0155763	Rgs9bp
ENSMUSG00000021217.8	38.9599	1.66852	0.507536	3.28749	0.00101086	0.00716881	Tshz3
ENSMUSG00000054676.18	1555.86	-1.04366	0.315712	-3.30572	0.00094733	0.00681894	1600014C10Rik
ENSMUSG00000004609.12	55.5968	1.48863	0.432505	3.44188	0.00057768	0.00468863	Cd33
ENSMUSG00000030474.10	48.8664	2.52899	0.451098	5.60631	2.06687e-08	1.37108e-06	Siglece
ENSMUSG00000038782.8	152.842	-1.48759	0.444185	-3.34903	0.00081094	0.00603745	1700028J19Rik
ENSMUSG00000004473.11	73.8145	-1.65205	0.425072	-3.88651	0.0001017	0.00124223	Clec11a
ENSMUSG00000030731.14	116.94	-1.5299	0.279618	-5.47139	4.46513e-08	2.57265e-06	Syt3
ENSMUSG00000038670.12	26.3199	2.65194	0.715272	3.70759	0.00020924	0.00215817	Mybpc2
ENSMUSG00000008193.14	44.8676	1.99009	0.540015	3.68524	0.00022849	0.00230715	Spib
ENSMUSG00000070574.4	29.9451	-1.66688	0.613064	-2.71893	0.0065494	0.0293102	2310016G11Rik
ENSMUSG00000046574.9	189.376	1.13498	0.217944	5.20767	1.91225e-07	8.38067e-06	Prr12
ENSMUSG00000003420.9	3785.8	-1.15561	0.250886	-4.60612	4.10261e-06	0.00010172	Fcgrt
ENSMUSG00000050708.17	8995.85	-1.17276	0.283536	-4.13621	3.53093e-05	0.00055552	Ftl1
ENSMUSG00000030825.20	464.075	-2.099	0.301483	-6.96226	3.34853e-12	7.20661e-10	Hsd17b14
ENSMUSG00000030826.20	1938.06	-1.04643	0.195031	-5.36546	8.07435e-08	4.22184e-06	Bcat2
ENSMUSG00000040364.9	11.6913	2.36054	0.914935	2.58001	0.00987985	0.0397275	Sec1
ENSMUSG00000110060.2	20.4375	1.54681	0.607475	2.54629	0.0108875	0.0428019	NA
ENSMUSG00000110010.2	13.4804	2.27566	0.804835	2.82749	0.00469148	0.0227509	NA
ENSMUSG00000040026.9	250.148	1.28957	0.463047	2.78497	0.00535327	0.0250552	Saa3
ENSMUSG00000040017.9	175.26	4.38544	0.426787	10.2755	9.0893e-25	2.05717e-21	Saa4
ENSMUSG00000074115.6	490.06	3.31764	1.27088	2.61051	0.00904075	0.0373293	Saa1
ENSMUSG00000010307.8	372.617	-1.9828	0.22804	-8.69494	3.47024e-18	2.87874e-15	Tmem86a
ENSMUSG00000039745.9	472.773	-1.01029	0.331672	-3.04605	0.00231872	0.0134022	Htatip2
ENSMUSG00000025324.9	118.735	2.30193	0.421536	5.46081	4.73954e-08	2.69135e-06	Atp10a
ENSMUSG00000030516.15	1106.35	1.1785	0.177503	6.63932	3.15144e-11	4.80065e-09	Tjp1
ENSMUSG00000030554.17	35.2973	1.57864	0.502641	3.1407	0.00168547	0.010513	Synm
ENSMUSG00000081895.4	27.6464	-1.21022	0.478702	-2.52814	0.011467	0.0443859	Rpl17-ps10
ENSMUSG00000070509.16	73.8531	1.04363	0.33788	3.08875	0.00201003	0.0120123	Rgma
ENSMUSG00000059146.13	53.1146	1.13281	0.432032	2.62205	0.00874024	0.0364783	Ntrk3
ENSMUSG00000039236.19	288.655	1.32568	0.384479	3.44799	0.00056478	0.0046028	Isg20
ENSMUSG00000048897.16	366.981	1.00365	0.257882	3.89189	9.94661e-05	0.00122779	Zfp710
ENSMUSG00000038943.17	30.2261	1.38438	0.547228	2.5298	0.0114126	0.044273	Prc1
ENSMUSG00000053158.11	144.921	1.28618	0.250018	5.14435	2.68455e-07	1.11631e-05	Fes
ENSMUSG00000097277.9	37.2149	1.63197	0.518718	3.14617	0.00165426	0.0103801	2900076A07Rik
ENSMUSG00000108825.2	54.0352	2.08593	0.486798	4.28499	1.82748e-05	0.00033061	NA
ENSMUSG00000109244.2	39.1719	1.36996	0.468448	2.92446	0.00345059	0.0180421	NA
ENSMUSG00000030559.9	156.05	-1.64752	0.41248	-3.99417	6.49218e-05	0.00088595	Rab38
ENSMUSG00000097162.4	106.693	-1.22276	0.295028	-4.14457	3.40458e-05	0.00054318	2310010J17Rik
ENSMUSG00000109498.2	24.3261	1.89488	0.703932	2.69185	0.00710564	0.0312274	NA
ENSMUSG00000030641.11	25.262	2.04576	0.629536	3.24964	0.00115553	0.0079665	Ddias
ENSMUSG00000048078.17	58.7798	-1.75727	0.460221	-3.81831	0.00013437	0.00155159	Tenm4
ENSMUSG00000035547.15	377.646	1.11257	0.223446	4.97918	6.38555e-07	2.2683e-05	Capn5
ENSMUSG00000090958.3	797.901	1.1065	0.191518	5.77753	7.5803e-09	5.97486e-07	Lrrc32
ENSMUSG00000015957.13	13.8427	-2.3317	0.884398	-2.63648	0.00837701	0.0354039	Wnt11
ENSMUSG00000030708.15	31.7658	1.97313	0.619881	3.18308	0.00145719	0.00948102	Dnajb13
ENSMUSG00000030701.18	984.042	-1.4369	0.207711	-6.91777	4.58815e-12	9.20127e-10	Plekhb1
ENSMUSG00000030966.14	502.712	1.05816	0.255522	4.14119	3.45506e-05	0.00054848	Trim21
ENSMUSG00000073968.5	91.479	1.15968	0.41432	2.79901	0.00512602	0.024293	Trim68
ENSMUSG00000056144.15	78.2741	1.21808	0.360198	3.3817	0.0007204	0.00552702	Trim34a
ENSMUSG00000060441.16	16.6024	-5.27254	1.08193	-4.87329	1.09754e-06	3.5342e-05	Trim5
ENSMUSG00000090215.10	145.104	1.8565	0.266486	6.96657	3.24752e-12	7.20661e-10	Trim34b
ENSMUSG00000057143.16	704.405	2.60835	0.224915	11.597	4.26703e-31	1.35205e-27	Trim12c
ENSMUSG00000052749.10	33.8126	2.58399	0.585841	4.41074	1.03018e-05	0.00021032	Trim30b
ENSMUSG00000030921.18	1035.85	1.65289	0.228987	7.21825	5.26623e-13	1.4385e-10	Trim30a
ENSMUSG00000078606.9	147.236	1.22273	0.304895	4.01034	6.06311e-05	0.00084114	Gvin2
ENSMUSG00000108456.2	15.9927	1.85484	0.675576	2.74557	0.00604059	0.0274451	4732496C06Rik
ENSMUSG00000030935.16	58.413	1.29688	0.411224	3.15372	0.00161205	0.0102344	Acsm3
ENSMUSG00000048787.14	824.868	1.09468	0.188961	5.79317	6.9069e-09	5.52656e-07	Dcun1d3
ENSMUSG00000030905.6	939.547	-1.59874	0.229654	-6.96152	3.36609e-12	7.20661e-10	Crym
ENSMUSG00000066175.4	12.0966	-2.05719	0.757909	-2.7143	0.00664156	0.0296568	NA
ENSMUSG00000030830.19	132.199	1.07759	0.286911	3.75584	0.00017276	0.0018632	Itgal
ENSMUSG00000049739.11	373.613	1.0345	0.219	4.72377	2.31516e-06	6.47441e-05	Zfp646
ENSMUSG00000030786.19	34.2022	1.10101	0.437692	2.51549	0.0118868	0.0455768	Itgam
ENSMUSG00000031004.9	96.7618	1.19727	0.421915	2.83771	0.00454379	0.0222046	Mki67
ENSMUSG00000109875.2	25.6963	-1.92724	0.6688	-2.88165	0.00395602	0.0199794	NA
ENSMUSG00000025498.16	2323.92	1.68436	0.338537	4.9754	6.51117e-07	2.3026e-05	Irf7
ENSMUSG00000037887.12	367.517	1.34262	0.249777	5.3753	7.6455e-08	4.02418e-06	Dusp8
ENSMUSG00000045777.15	37.2473	1.4033	0.552802	2.53853	0.011132	0.0435466	Ifitm10
ENSMUSG00000048583.17	90.9846	-1.82519	0.609829	-2.99295	0.00276295	0.0152627	Igf2
ENSMUSG00000010760.6	183.292	-2.15848	0.306617	-7.03968	1.92687e-12	4.62536e-10	Phlda2
ENSMUSG00000045362.9	37.9814	1.26468	0.452741	2.79338	0.0052161	0.0245364	Tnfrsf26
ENSMUSG00000037613.17	55.8006	1.29872	0.40532	3.20419	0.00135442	0.00897454	Tnfrsf23
ENSMUSG00000048965.10	32.4353	1.4769	0.516667	2.85852	0.00425628	0.0210726	Mrgpre
ENSMUSG00000058454.16	387.91	-1.14908	0.256706	-4.47627	7.59587e-06	0.00016508	Dhcr7
ENSMUSG00000065952.14	23.2294	-1.88504	0.631632	-2.98439	0.00284144	0.0156038	Rps23rg1
ENSMUSG00000031494.8	32.6618	-3.7393	0.867075	-4.31254	1.6139e-05	0.0002987	Cd209a
ENSMUSG00000038894.8	891.557	1.0022	0.245086	4.08918	4.329e-05	0.00065443	Irs2
ENSMUSG00000031502.12	7437.86	1.16958	0.22181	5.27288	1.34298e-07	6.27635e-06	Col4a1
ENSMUSG00000031503.14	4384.59	1.32109	0.218189	6.05478	1.40614e-09	1.3674e-07	Col4a2
ENSMUSG00000085465.2	14.54	2.60211	0.980566	2.65368	0.00796196	0.0340463	NA
ENSMUSG00000031458.9	305.475	-1.14977	0.278142	-4.13375	3.56891e-05	0.00055927	Coprs
ENSMUSG00000102615.2	25.2502	-2.14348	0.631231	-3.39571	0.0006845	0.00532641	NA
ENSMUSG00000031480.16	39.6973	2.07752	0.511314	4.06311	4.84241e-05	0.00070978	Thsd1
ENSMUSG00000031534.16	562.04	-1.17028	0.212579	-5.50516	3.68825e-08	2.16418e-06	Smim19
ENSMUSG00000031538.7	4077.98	1.06111	0.312016	3.40083	0.00067183	0.00524839	Plat
ENSMUSG00000056313.6	572.289	1.14906	0.251589	4.56721	4.94264e-06	0.00011775	Tcim
ENSMUSG00000031556.7	2556.74	-1.08268	0.186617	-5.80159	6.56897e-09	5.28285e-07	Tm2d2
ENSMUSG00000062991.10	745.277	2.58261	0.234518	11.0124	3.32995e-28	8.79273e-25	Nrg1
ENSMUSG00000097357.4	31.7849	-1.30023	0.459514	-2.82956	0.00466114	0.0226384	Gm16793
ENSMUSG00000025044.17	160.015	1.16232	0.265973	4.37005	1.24215e-05	0.0002442	Msr1
ENSMUSG00000031639.13	416.408	1.08952	0.258564	4.21373	2.51188e-05	0.00042439	Tlr3
ENSMUSG00000031627.10	698.06	1.60575	0.225991	7.1054	1.19973e-12	3.01703e-10	Irf2
ENSMUSG00000057228.7	26623.7	-1.64295	0.62835	-2.6147	0.0089306	0.0370774	Aadat
ENSMUSG00000109992.2	20.9884	-3.4413	0.822986	-4.18148	2.89624e-05	0.00047549	Gm45650
ENSMUSG00000058056.17	972.854	1.06014	0.236271	4.48697	7.22435e-06	0.00015985	Palld
ENSMUSG00000037921.16	250.928	2.86019	0.348596	8.2049	2.3079e-16	1.2188e-13	Ddx60
ENSMUSG00000036469.17	120.934	1.12554	0.277971	4.04914	5.14067e-05	0.00074514	Marchf1
ENSMUSG00000044006.9	56.7046	2.18491	0.602047	3.62914	0.00028437	0.00269495	Cilp2
ENSMUSG00000036151.16	620.726	-1.20739	0.242954	-4.96964	6.70767e-07	2.36155e-05	Tm6sf2
ENSMUSG00000031840.15	156.193	-1.06381	0.290708	-3.65937	0.00025283	0.00246653	Rab3a
ENSMUSG00000000791.10	12	2.58667	0.873797	2.96027	0.00307373	0.0165355	Il12rb1
ENSMUSG00000046718.9	2308.82	1.49578	0.285294	5.24294	1.58035e-07	7.23628e-06	Bst2
ENSMUSG00000031805.18	654.475	1.07932	0.298474	3.61612	0.00029905	0.00280285	Jak3
ENSMUSG00000055148.8	808.543	1.35728	0.241608	5.61769	1.93532e-08	1.29921e-06	Klf2
ENSMUSG00000050147.10	25.7382	2.69132	0.687692	3.91355	9.09483e-05	0.0011463	F2rl3
ENSMUSG00000097882.4	15.4882	-2.14391	0.677384	-3.16499	0.0015509	0.00994543	NA
ENSMUSG00000031616.8	83.8641	1.70754	0.360698	4.73399	2.20144e-06	6.20594e-05	Ednra
ENSMUSG00000097174.4	29.3698	-2.59339	0.661642	-3.91962	8.86874e-05	0.00112316	NA
ENSMUSG00000047747.11	103.757	1.74977	0.385735	4.53619	5.72796e-06	0.00013249	Rnf150
ENSMUSG00000002885.15	219.737	1.30038	0.253792	5.12381	2.99423e-07	1.22578e-05	Adgre5
ENSMUSG00000046408.16	65.6806	-1.70505	0.439073	-3.8833	0.00010305	0.00125489	1700067K01Rik
ENSMUSG00000074217.9	253.278	-1.52239	0.346512	-4.39346	1.1156e-05	0.00022458	Misp3
ENSMUSG00000001911.17	269.529	1.19711	0.307298	3.8956	9.79578e-05	0.00121626	Nfix
ENSMUSG00000119989.1	22.5297	-1.77447	0.615463	-2.88315	0.00393717	0.0199055	Gm39213
ENSMUSG00000003812.14	234.088	-1.02592	0.223257	-4.59527	4.32191e-06	0.00010665	Dnase2a
ENSMUSG00000110386.2	109.437	3.13593	0.461537	6.79452	1.08672e-11	1.89044e-09	NA
ENSMUSG00000031652.12	978.153	1.13309	0.199143	5.68985	1.27151e-08	9.0334e-07	N4bp1
ENSMUSG00000109778.2	21.625	-1.56621	0.621233	-2.52114	0.0116977	0.0450038	NA
ENSMUSG00000110216.2	208.559	-2.40057	0.805381	-2.98066	0.00287626	0.0157622	NA
ENSMUSG00000031737.12	95.7653	-1.08826	0.354676	-3.06832	0.00215265	0.0126126	Irx5
ENSMUSG00000057074.7	18.8263	3.9002	0.879947	4.43231	9.32282e-06	0.00019409	Ces1g
ENSMUSG00000097194.4	74.853	1.46421	0.485001	3.01898	0.00253626	0.0143098	NA
ENSMUSG00000074151.14	742.259	2.61542	0.382777	6.83273	8.33111e-12	1.51712e-09	Nlrc5
ENSMUSG00000060470.8	223.391	1.05092	0.392308	2.67881	0.00738844	0.0321315	Adgrg3
ENSMUSG00000031871.10	1192.73	1.35236	0.255342	5.29627	1.18193e-07	5.65719e-06	Cdh5
ENSMUSG00000031886.15	481.237	1.09611	0.301586	3.63448	0.00027854	0.00265838	Ces2e
ENSMUSG00000043251.7	39.5597	1.4326	0.438263	3.26882	0.00107997	0.00757081	Exoc3l
ENSMUSG00000014778.11	199.099	1.44267	0.237067	6.0855	1.1613e-09	1.17939e-07	Fhod1
ENSMUSG00000031897.10	1284.34	1.04854	0.261415	4.01104	6.04525e-05	0.00083939	Psmb10
ENSMUSG00000035237.8	30.9168	1.341	0.4681	2.86478	0.00417301	0.0207772	Lcat
ENSMUSG00000061048.9	166.127	1.70491	0.312913	5.4485	5.07964e-08	2.80768e-06	Cdh3
ENSMUSG00000012519.15	209.899	1.13196	0.332236	3.4071	0.00065658	0.00516749	Mlkl
ENSMUSG00000055435.7	3149.85	1.13629	0.17773	6.39335	1.62287e-10	2.00868e-08	Maf
ENSMUSG00000120146.1	66.3532	-1.22777	0.415382	-2.95576	0.00311899	0.0166996	Gm30925
ENSMUSG00000120233.1	52.5298	1.66761	0.473028	3.52539	0.00042285	0.00369689	NA
ENSMUSG00000031831.7	11.2165	-2.46507	0.875099	-2.8169	0.0048489	0.0232933	Dnaaf1
ENSMUSG00000031828.10	324.493	-1.19096	0.2346	-5.07656	3.84337e-07	1.50719e-05	Klhl36
ENSMUSG00000110631.2	556.372	12.3428	2.33938	5.27608	1.31975e-07	6.21857e-06	NA
ENSMUSG00000025317.8	115.944	-2.7665	0.947557	-2.91961	0.00350464	0.0182405	Car5a
ENSMUSG00000121107.1	87.585	-1.58359	0.35658	-4.44107	8.95138e-06	0.00018809	9330133O14Rik
ENSMUSG00000014444.18	1309.61	1.52488	0.235759	6.46797	9.93304e-11	1.31141e-08	Piezo1
ENSMUSG00000110540.2	20.0476	-1.87368	0.619586	-3.02409	0.00249385	0.0141463	NA
ENSMUSG00000033594.12	200.985	-1.0505	0.242338	-4.33484	1.45864e-05	0.00027511	Spata2l
ENSMUSG00000050751.15	12.5897	2.44183	0.839325	2.90928	0.00362265	0.0187011	Pgbd5
ENSMUSG00000033998.10	1047.92	-1.62723	0.342593	-4.74976	2.03655e-06	5.83454e-05	Kcnk1
ENSMUSG00000110697.3	160.891	-1.07284	0.29459	-3.6418	0.00027074	0.00260115	Gm31718
ENSMUSG00000120963.1	77.2974	-1.01886	0.31876	-3.19634	0.00139184	0.00913657	Gm53207
ENSMUSG00000025810.10	701.005	1.38761	0.291981	4.75239	2.01029e-06	5.76975e-05	Nrp1
ENSMUSG00000121092.1	232.263	1.47373	0.242246	6.08362	1.17498e-09	1.17981e-07	NA
ENSMUSG00000094530.3	287.016	4.36533	0.297781	14.6595	1.17074e-48	9.27401e-45	NA
ENSMUSG00000110605.3	23.239	1.81332	0.597459	3.03505	0.00240497	0.0137851	Gm32856
ENSMUSG00000043613.9	13.194	3.43035	1.08184	3.17083	0.00152002	0.00980525	Mmp3
ENSMUSG00000005800.4	73.187	2.80209	0.45305	6.18493	6.21285e-10	6.74179e-08	Mmp8
ENSMUSG00000031937.8	193.815	-1.5462	0.236262	-6.54445	5.97145e-11	8.52304e-09	Vstm5
ENSMUSG00000038884.15	202.915	1.17484	0.394791	2.97585	0.00292174	0.0159618	Shfl
ENSMUSG00000032177.18	198.532	1.03391	0.267662	3.86275	0.00011212	0.00134361	Pde4a
ENSMUSG00000057191.15	40.6118	1.65074	0.527984	3.12649	0.00176907	0.0109141	AB124611
ENSMUSG00000040883.19	2050.55	-1.03933	0.193308	-5.37656	7.59243e-08	4.00956e-06	Tmem205
ENSMUSG00000039632.14	118.203	-1.41905	0.376853	-3.76553	0.0001662	0.00181589	Odad3
ENSMUSG00000010607.9	443.434	-1.00387	0.23988	-4.18487	2.85326e-05	0.00046941	Pigyl
ENSMUSG00000057982.9	405.838	1.44591	0.196994	7.33988	2.13778e-13	6.048e-11	Zfp809
ENSMUSG00000111205.2	22.3731	2.81954	0.757967	3.71987	0.00019932	0.00208168	Gm39307
ENSMUSG00000036777.9	27.1038	2.09371	0.695153	3.01187	0.00259642	0.0145766	Anln
ENSMUSG00000111390.2	12.6601	2.46445	0.85735	2.87449	0.00404676	0.0203146	NA
ENSMUSG00000034275.20	65.9695	1.19828	0.428934	2.79362	0.00521209	0.0245328	Igsf9b
ENSMUSG00000032121.10	189.72	-1.47683	0.23685	-6.2353	4.50904e-10	5.06643e-08	Tmem218
ENSMUSG00000001943.9	59.6158	1.06605	0.403606	2.6413	0.0082588	0.0350228	Vsig2
ENSMUSG00000023186.15	1346.5	1.32601	0.227574	5.82671	5.65296e-09	4.66457e-07	Vwa5a
ENSMUSG00000032021.15	31.4914	-1.62796	0.60913	-2.6726	0.00752656	0.0326158	Crtam
ENSMUSG00000032020.16	358.918	1.17116	0.244999	4.78025	1.75075e-06	5.20398e-05	Ubash3b
ENSMUSG00000032105.6	2344.72	-1.0109	0.224856	-4.49575	6.93237e-06	0.00015463	Nherf4
ENSMUSG00000032109.16	228.619	-1.00212	0.227428	-4.40633	1.05136e-05	0.00021382	Nlrx1
ENSMUSG00000032115.15	1868	1.1503	0.167397	6.87172	6.34339e-12	1.21082e-09	Hyou1
ENSMUSG00000039438.8	66.958	-1.30076	0.448493	-2.90028	0.00372827	0.0191094	Ttc36
ENSMUSG00000066705.8	113.038	-1.23142	0.325475	-3.78345	0.00015467	0.00172932	Fxyd6
ENSMUSG00000032087.12	26.138	2.21796	0.812291	2.7305	0.00632376	0.028519	Dscaml1
ENSMUSG00000111329.2	28.7541	-1.30591	0.500185	-2.61086	0.00903144	0.0373285	A830035O19Rik
ENSMUSG00000032081.11	179.034	-1.63017	0.444021	-3.67138	0.00024125	0.00237823	Apoc3
ENSMUSG00000066687.6	741.54	1.40717	0.271071	5.19116	2.08983e-07	9.04621e-06	Zbtb16
ENSMUSG00000101304.3	62.4414	1.34269	0.444944	3.01766	0.00254734	0.0143468	Plet1os
ENSMUSG00000032066.10	49.8748	-1.47952	0.424419	-3.48599	0.00049032	0.00414077	Bco2
ENSMUSG00000035164.9	375.528	1.13863	0.262155	4.34335	1.40326e-05	0.00026753	Zc3h12c
ENSMUSG00000074345.5	9.84605	3.17281	1.11226	2.85258	0.00433662	0.0214034	Tnfaip8l3
ENSMUSG00002075524.1	245.52	-5.09562	1.3089	-3.89306	9.89882e-05	0.00122425	NA
ENSMUSG00000049556.6	14.6997	-2.17888	0.862765	-2.52546	0.0115546	0.0446379	Lingo1
ENSMUSG00000036986.17	1304.96	1.13723	0.198735	5.72237	1.05046e-08	7.77682e-07	Pml
ENSMUSG00000097651.4	47.7807	-1.4485	0.50313	-2.87898	0.00398963	0.0201106	4930461G14Rik
ENSMUSG00000066607.6	92.3151	-1.39305	0.363367	-3.83373	0.00012622	0.00147278	Insyn1
ENSMUSG00000111394.2	73.0185	1.27938	0.439798	2.90901	0.00362575	0.018711	NA
ENSMUSG00000032254.11	176.933	1.09486	0.303595	3.60632	0.00031057	0.00288582	Kif23
ENSMUSG00000053862.7	282.231	-1.04611	0.23739	-4.40673	1.04944e-05	0.0002137	Slc51b
ENSMUSG00000032380.10	122.036	-1.17837	0.464365	-2.5376	0.0111617	0.0436249	Dapk2
ENSMUSG00000032238.18	1464.54	1.10515	0.229972	4.80557	1.5431e-06	4.6924e-05	Rora
ENSMUSG00000032218.8	45.0928	1.60372	0.445879	3.59675	0.00032221	0.0029731	Ccnb2
ENSMUSG00000034593.17	1014.48	-1.31125	0.380718	-3.44415	0.00057285	0.00465421	Myo5a
ENSMUSG00000098747.9	48.4803	-1.43411	0.472917	-3.03248	0.00242552	0.0138427	Gm27216
ENSMUSG00000032265.15	273.773	1.14035	0.275571	4.13815	3.50119e-05	0.00055248	Tent5a
ENSMUSG00000035274.14	30.29	1.20619	0.482281	2.501	0.0123842	0.0470174	Tpbg
ENSMUSG00000096647.3	15.913	-4.3989	0.919575	-4.78363	1.72161e-06	5.12698e-05	NA
ENSMUSG00000015354.9	122.082	-1.82072	0.446075	-4.08164	4.47189e-05	0.00066838	Pcolce2
ENSMUSG00000043587.16	172.845	-1.2867	0.426326	-3.01812	0.00254352	0.0143354	Pxylp1
ENSMUSG00000085541.2	411.212	-1.49082	0.225431	-6.6132	3.76101e-11	5.62129e-09	NA
ENSMUSG00000032456.14	316.06	-1.01069	0.205214	-4.92506	8.43349e-07	2.84401e-05	Nmnat3
ENSMUSG00000037953.8	118.118	-1.75547	0.524406	-3.34754	0.00081531	0.00605576	A4gnt
ENSMUSG00000044244.19	112.206	-1.52308	0.404989	-3.7608	0.00016937	0.00184197	Il20rb
ENSMUSG00000032561.16	213.3	1.10172	0.373726	2.94793	0.00319907	0.0170408	Acp3
ENSMUSG00000023262.14	8364.34	-1.75142	0.199537	-8.77739	1.6731e-18	1.55923e-15	Acy1
ENSMUSG00000042210.18	1273.27	-1.17656	0.215951	-5.44827	5.08618e-08	2.80768e-06	Abhd14a
ENSMUSG00000032578.8	284.82	-1.11778	0.23233	-4.81116	1.50055e-06	4.58943e-05	Cish
ENSMUSG00000032579.15	515.169	-1.13942	0.226042	-5.04073	4.63754e-07	1.74135e-05	Hemk1
ENSMUSG00000037977.7	44.7445	-1.71378	0.443969	-3.86014	0.00011332	0.00135498	6430571L13Rik
ENSMUSG00000037190.13	382.886	-1.12018	0.195336	-5.73467	9.77036e-09	7.35377e-07	Cyb561d2
ENSMUSG00000010044.13	275.963	-1.22353	0.253745	-4.8219	1.42199e-06	4.40013e-05	Zmynd10
ENSMUSG00000102375.2	9.76843	-2.4693	0.97885	-2.52266	0.0116471	0.0448858	NA
ENSMUSG00000034684.13	1064.52	1.00671	0.204506	4.92261	8.5397e-07	2.86641e-05	Sema3f
ENSMUSG00000032596.15	518.157	2.12856	0.241743	8.80506	1.30778e-18	1.29494e-15	Uba7
ENSMUSG00000025650.14	75.8785	1.54266	0.472391	3.26564	0.00109217	0.00763319	Col7a1
ENSMUSG00000036057.12	844.076	1.02894	0.221473	4.64588	3.38632e-06	8.85305e-05	Ptpn23
ENSMUSG00000032484.9	113.348	3.37006	0.557619	6.04366	1.50656e-09	1.45539e-07	Ngp
ENSMUSG00000049555.11	126.301	-1.04904	0.31201	-3.3622	0.00077324	0.00581971	Tmie
ENSMUSG00000032496.8	59.0299	2.97667	0.568067	5.24	1.6058e-07	7.33163e-06	Ltf
ENSMUSG00000043953.13	485.44	-1.19077	0.329526	-3.61357	0.000302	0.002823	Ccrl2
ENSMUSG00000032431.7	940.931	-1.24486	0.244222	-5.09726	3.44604e-07	1.36149e-05	Crtap
ENSMUSG00000041012.5	137.793	-1.19374	0.25853	-4.61742	3.88538e-06	9.70916e-05	Cmtm8
ENSMUSG00000032440.14	1632.46	1.04	0.258693	4.02019	5.81507e-05	0.00081385	Tgfbr2
ENSMUSG00000052336.8	27.9736	1.95875	0.587622	3.33335	0.00085807	0.0063083	Cx3cr1
ENSMUSG00000032525.16	553.716	1.10001	0.273121	4.02757	5.63558e-05	0.00079576	Nktr
ENSMUSG00000035202.9	18842.8	-1.68745	0.664834	-2.53815	0.0111439	0.0435717	Lars2
ENSMUSG00000095123.2	122.279	1.54289	0.408325	3.77859	0.00015772	0.00175227	NA
ENSMUSG00000019763.12	397.318	-1.14096	0.376301	-3.03203	0.00242918	0.0138537	Rmnd1
ENSMUSG00000019767.13	85.5066	-2.69181	0.566924	-4.74811	2.05331e-06	5.87194e-05	Ccdc170
ENSMUSG00000046916.10	55.0585	1.01669	0.38233	2.65921	0.00783249	0.0336243	Myct1
ENSMUSG00000120335.1	19.9794	-1.62636	0.622987	-2.61058	0.00903899	0.0373293	A630066F11Rik
ENSMUSG00000060487.8	130.731	2.19045	0.305236	7.17627	7.16398e-13	1.89165e-10	Samd5
ENSMUSG00000019997.12	1492.05	1.29655	0.171575	7.55676	4.13233e-14	1.39295e-11	Ccn2
ENSMUSG00000096546.3	142.83	-1.63873	0.361759	-4.52989	5.90153e-06	0.0001359	Smlr1
ENSMUSG00000049420.10	8.96977	2.74515	1.06277	2.58302	0.00979385	0.039474	Tmem200a
ENSMUSG00000049872.9	47.0568	-1.25289	0.476447	-2.62966	0.00854698	0.0359463	Calhm5
ENSMUSG00000019779.16	470.944	1.40942	0.208466	6.76091	1.37124e-11	2.2868e-09	Frk
ENSMUSG00000019846.12	140.116	1.33349	0.258232	5.16392	2.41825e-07	1.01624e-05	Lama4
ENSMUSG00000051736.9	62.4286	-1.0523	0.366912	-2.868	0.00413075	0.0206316	Fam229b
ENSMUSG00000111368.2	39.0709	-1.52668	0.439991	-3.46981	0.00052083	0.00432469	NA
ENSMUSG00000019866.16	448.064	1.29729	0.2319	5.59419	2.21652e-08	1.45109e-06	Crybg1
ENSMUSG00000038774.10	540.768	1.04932	0.20566	5.10218	3.35768e-07	1.34333e-05	Ascc3
ENSMUSG00000038624.14	203.007	-1.62463	0.247956	-6.55207	5.67442e-11	8.17271e-09	Nepn
ENSMUSG00000038602.8	80.9458	-1.37729	0.417368	-3.29994	0.00096704	0.00692	Slc35f1
ENSMUSG00000019874.12	206.532	-1.1818	0.304727	-3.87823	0.00010522	0.0012764	Fabp7
ENSMUSG00000020108.5	1273.85	1.14011	0.378536	3.01188	0.00259636	0.0145766	Ddit4
ENSMUSG00000057337.14	148.417	-2.38812	0.372885	-6.40444	1.50927e-10	1.89772e-08	Chst3
ENSMUSG00000020101.15	98.2413	1.08649	0.347705	3.12476	0.00177952	0.0109482	Vsir
ENSMUSG00000059901.13	89.6411	-1.03433	0.390954	-2.64565	0.0081534	0.0346777	Adamts14
ENSMUSG00000058806.16	33.4215	1.47864	0.487375	3.03389	0.00241421	0.0137981	Col13a1
ENSMUSG00000020074.8	1146.63	1.05068	0.2164	4.85525	1.20232e-06	3.8374e-05	Ccar1
ENSMUSG00000036764.13	2173.9	-1.20416	0.172633	-6.97525	3.05334e-12	7.01073e-10	Dnajc12
ENSMUSG00000019947.11	1057.68	1.45274	0.214769	6.76417	1.34073e-11	2.2597e-09	Arid5b
ENSMUSG00000019942.14	68.3043	1.23004	0.409599	3.00302	0.00267311	0.0148753	Cdk1
ENSMUSG00000020175.16	70.4453	-1.35264	0.3272	-4.13398	3.56541e-05	0.00055927	Rab36
ENSMUSG00000001666.9	29.232	-1.67085	0.571427	-2.924	0.00345564	0.0180566	Ddt
ENSMUSG00000020310.10	23.732	2.33445	0.689195	3.38721	0.00070608	0.00545677	Madcam1
ENSMUSG00000045193.14	853.448	-1.33961	0.292145	-4.58543	4.53053e-06	0.00011055	Cirbp
ENSMUSG00000020131.15	90.4917	-1.05351	0.344172	-3.061	0.002206	0.0128776	Pcsk4
ENSMUSG00000055862.8	150.261	-1.14851	0.359556	-3.19423	0.00140203	0.00917487	Izumo4
ENSMUSG00000034881.9	38.9483	1.90633	0.69696	2.73521	0.00623403	0.0282188	Tbxa2r
ENSMUSG00000078439.10	3581.7	-1.04692	0.240509	-4.35292	1.34335e-05	0.00025955	Smim24
ENSMUSG00000034771.16	394.798	-1.40226	0.301553	-4.65013	3.31718e-06	8.71544e-05	Tle2
ENSMUSG00000063320.12	168.517	-1.15132	0.319011	-3.60903	0.00030735	0.00286428	Uqcc6
ENSMUSG00000034612.8	346.34	1.25242	0.249799	5.01371	5.33908e-07	1.95351e-05	Chst11
ENSMUSG00000034560.7	786.451	1.21534	0.189322	6.41944	1.36776e-10	1.74754e-08	Washc4
ENSMUSG00000020038.11	224.373	1.30957	0.351186	3.729	0.00019224	0.00202503	Cry1
ENSMUSG00000050108.13	23.6363	3.09585	0.967213	3.2008	0.00137048	0.00905068	Bpifc
ENSMUSG00000121489.1	64.2873	-1.15726	0.326513	-3.54431	0.00039364	0.00348407	1810014B01Rik
ENSMUSG00000074802.12	37.833	2.25326	0.68502	3.28933	0.00100426	0.00713173	Gas2l3
ENSMUSG00000020021.5	152.494	1.353	0.260841	5.18706	2.13636e-07	9.22245e-06	Fgd6
ENSMUSG00000020023.19	909.146	1.24901	0.25168	4.96267	6.95289e-07	2.44245e-05	Tmcc3
ENSMUSG00000045867.11	201.311	-1.24659	0.246237	-5.06256	4.13665e-07	1.5907e-05	Cradd
ENSMUSG00000097766.3	17.0687	-2.58084	0.726048	-3.55465	0.00037849	0.00338207	5730420D15Rik
ENSMUSG00000112289.2	74.4273	-1.25208	0.439144	-2.85119	0.00435565	0.0214773	NA
ENSMUSG00000112188.2	164.104	-1.49348	0.362584	-4.11899	3.8054e-05	0.00058933	Gm47708
ENSMUSG00000019894.15	326.075	-1.25094	0.247053	-5.06344	4.11755e-07	1.58721e-05	Slc6a15
ENSMUSG00000034163.11	551.073	1.42164	0.200381	7.09469	1.29644e-12	3.18028e-10	Zfc3h1
ENSMUSG00000031294.10	1289.46	-1.30149	0.296214	-4.39374	1.11417e-05	0.00022458	NA
ENSMUSG00000020121.16	193.433	1.64257	0.318948	5.14997	2.60534e-07	1.087e-05	Srgap1
ENSMUSG00000025432.12	22.5802	2.44129	0.70212	3.47703	0.000507	0.00424096	Avil
ENSMUSG00000006731.11	221.819	1.14645	0.423263	2.70859	0.00675698	0.0300536	B4galnt1
ENSMUSG00000074657.6	59.8276	1.06067	0.401576	2.64127	0.00825959	0.0350228	Kif5a
ENSMUSG00000025409.15	517.584	1.01004	0.184921	5.46202	4.70759e-08	2.68282e-06	Mbd6
ENSMUSG00000040258.7	37.3184	-2.58436	0.580001	-4.45579	8.35858e-06	0.00017825	Nxph4
ENSMUSG00000074639.7	9369.27	-1.28866	0.187778	-6.86271	6.75653e-12	1.27433e-09	Rdh16f2
ENSMUSG00000040033.17	2388.13	1.53985	0.255666	6.02291	1.71309e-09	1.61551e-07	Stat2
ENSMUSG00000025381.4	1506.34	-1.07851	0.188607	-5.71831	1.07589e-08	7.89135e-07	Cnpy2
ENSMUSG00000014498.10	331.313	1.18947	0.266213	4.46811	7.89129e-06	0.00016987	Ankrd52
ENSMUSG00000018166.9	1706.33	1.25913	0.237661	5.29799	1.17081e-07	5.63805e-06	Erbb3
ENSMUSG00000025347.5	3400.81	-1.01758	0.183311	-5.55114	2.83817e-08	1.76966e-06	Tmt1b
ENSMUSG00000034614.15	290.378	1.21949	0.219055	5.56703	2.59112e-08	1.64204e-06	Pik3ip1
ENSMUSG00000075702.11	1053.43	-1.15143	0.244883	-4.70195	2.57689e-06	7.07551e-05	Selenom
ENSMUSG00000034493.2	19.8844	-2.89644	0.807001	-3.58914	0.00033178	0.00304186	NA
ENSMUSG00000049721.15	629.241	-1.11144	0.226055	-4.91669	8.80209e-07	2.94201e-05	Gal3st1
ENSMUSG00000020429.8	758.893	1.17836	0.308816	3.81575	0.00013577	0.00156246	Igfbp1
ENSMUSG00000020182.17	3191.57	-1.05509	0.280761	-3.75796	0.0001713	0.00184873	Ddc
ENSMUSG00000020173.18	906.273	1.06511	0.241598	4.40861	1.04037e-05	0.00021213	Cobl
ENSMUSG00000020122.17	1398.71	1.32991	0.21644	6.14448	8.02239e-10	8.47324e-08	Egfr
ENSMUSG00000121213.1	48.4587	-2.0546	0.558676	-3.67762	0.00023542	0.00234432	NA
ENSMUSG00000120343.1	127.818	1.3152	0.458963	2.8656	0.00416223	0.0207496	NA
ENSMUSG00000049811.18	132.387	-1.12086	0.279634	-4.00832	6.11523e-05	0.00084393	Fam161a
ENSMUSG00000020303.3	76.6553	1.13703	0.359271	3.16482	0.0015518	0.00994543	Stc2
ENSMUSG00000086243.2	176.467	1.71949	0.464604	3.70099	0.00021476	0.00220433	NA
ENSMUSG00000020330.17	33.786	1.98228	0.546008	3.6305	0.00028287	0.00269002	Hmmr
ENSMUSG00000020326.8	6449.87	1.35841	0.184333	7.36934	1.71479e-13	5.12594e-11	Ccng1
ENSMUSG00000046491.11	39.5752	-2.04651	0.682043	-3.00056	0.00269483	0.0149752	C1qtnf2
ENSMUSG00000004296.15	11.4251	-3.41974	0.900246	-3.79867	0.00014547	0.00165201	Il12b
ENSMUSG00000020395.14	26.6493	1.41418	0.549164	2.57515	0.0100197	0.0401365	Itk
ENSMUSG00000040405.14	570.951	3.20014	0.986663	3.2434	0.00118114	0.00809897	Havcr1
ENSMUSG00000086245.2	74.4664	1.69896	0.530409	3.20311	0.0013595	0.00899312	Gm16170
ENSMUSG00000046879.8	8031.26	1.85069	0.317003	5.83807	5.28077e-09	4.47397e-07	Irgm1
ENSMUSG00000058163.15	151.041	1.96785	0.41242	4.77147	1.82889e-06	5.40582e-05	Gm5431
ENSMUSG00000048852.14	129.129	1.4976	0.346048	4.32773	1.50656e-05	0.00028213	Gm12185
ENSMUSG00000069893.11	20.4036	3.10947	0.702401	4.42691	9.55932e-06	0.00019783	9930111J21Rik1
ENSMUSG00000040328.17	171.168	1.61465	0.472657	3.41611	0.00063523	0.00504455	Or2v1
ENSMUSG00000078922.10	2070.65	1.95498	0.585199	3.34071	0.00083566	0.00617216	Tgtp1
ENSMUSG00000069892.10	117.95	1.62943	0.315395	5.16632	2.38746e-07	1.00866e-05	9930111J21Rik2
ENSMUSG00000020357.4	451.059	1.66407	0.240769	6.91149	4.79578e-12	9.49745e-10	Flt4
ENSMUSG00000020377.16	35.3352	2.0844	0.657195	3.17167	0.00151567	0.00978116	Ltc4s
ENSMUSG00000045942.14	45.4036	-1.15445	0.446451	-2.58585	0.00971393	0.0392936	Msantd5l
ENSMUSG00000082292.4	602.755	1.36362	0.344062	3.96329	7.39247e-05	0.0009761	NA
ENSMUSG00000078853.9	4340.6	2.47963	0.627275	3.95301	7.71737e-05	0.00100963	Igtp
ENSMUSG00000069874.8	4028.21	1.86512	0.340945	5.47045	4.48902e-08	2.5768e-06	Irgm2
ENSMUSG00000013643.14	14.0001	3.43558	0.987957	3.47746	0.00050619	0.00423647	Lypd8
ENSMUSG00000085882.3	22.8201	2.99906	0.854546	3.50954	0.00044888	0.00386074	2610507I01Rik
ENSMUSG00000085260.9	11.5475	-2.20989	0.892228	-2.47683	0.0132557	0.0495305	Med9os
ENSMUSG00000000301.17	51.3672	-1.21338	0.422364	-2.87284	0.00406802	0.0204019	Pemt
ENSMUSG00000109829.2	13.1009	3.65058	0.93459	3.90608	9.38057e-05	0.00117386	NA
ENSMUSG00000014243.6	346.777	-1.26773	0.209362	-6.05519	1.40253e-09	1.3674e-07	Zswim7
ENSMUSG00000090173.9	33.1249	-2.38077	0.593458	-4.01168	6.02879e-05	0.00083784	Fbxw10
ENSMUSG00000020905.12	174.449	1.12771	0.311772	3.61711	0.00029791	0.00279775	Usp43
ENSMUSG00000060938.15	996.598	3.08714	1.14846	2.68807	0.00718654	0.0314607	Rpl26
ENSMUSG00000052921.14	197.336	1.56579	0.229032	6.83656	8.11148e-12	1.4943e-09	Arhgef15
ENSMUSG00000120312.1	28.3079	-1.48708	0.554131	-2.68364	0.00728264	0.0317673	NA
ENSMUSG00000020895.15	214.718	-1.29543	0.2655	-4.87922	1.06504e-06	3.47188e-05	Tmem107
ENSMUSG00000059278.10	150.321	-1.07546	0.324006	-3.31926	0.00090258	0.00656039	Naa38
ENSMUSG00000003934.6	12.1626	2.07634	0.792474	2.62007	0.00879115	0.0365944	Efnb3
ENSMUSG00000069835.11	276.954	-1.09477	0.273043	-4.00953	6.08391e-05	0.00084328	Sat2
ENSMUSG00000097328.8	168.836	-1.4047	0.270439	-5.19413	2.05674e-07	8.97657e-06	Tnfsf12
ENSMUSG00000005198.16	1301.05	1.09762	0.293328	3.74195	0.0001826	0.00194546	Polr2a
ENSMUSG00000051790.16	212.116	1.33178	0.244004	5.45802	4.81481e-08	2.72432e-06	Nlgn2
ENSMUSG00000020811.17	47.1533	-1.61969	0.475614	-3.40547	0.0006605	0.00518802	Wscd1
ENSMUSG00000040483.16	894.509	1.87544	0.359948	5.2103	1.88531e-07	8.36666e-06	Xaf1
ENSMUSG00000040471.18	424.843	-1.19234	0.352775	-3.37989	0.00072515	0.00555537	Ggt6
ENSMUSG00000020798.15	100.45	-2.86861	0.384104	-7.46832	8.12272e-14	2.62629e-11	Spns3
ENSMUSG00000005947.12	22.5096	-1.71909	0.681982	-2.52072	0.0117114	0.0450456	Itgae
ENSMUSG00000037926.16	492.197	1.01577	0.229459	4.42678	9.56508e-06	0.00019783	Ssh2
ENSMUSG00000037857.17	834.994	1.05157	0.197256	5.331	9.76728e-08	4.86826e-06	Nufip2
ENSMUSG00000037278.10	710.13	-1.12538	0.216096	-5.20778	1.9111e-07	8.38067e-06	Tmem97
ENSMUSG00000001123.16	1316.58	1.17219	0.237867	4.92793	8.31047e-07	2.81331e-05	Lgals9
ENSMUSG00000020707.7	309.047	1.08882	0.293553	3.7091	0.000208	0.00214679	Rnf135
ENSMUSG00000035385.6	1312.98	-1.9319	0.340438	-5.67475	1.38891e-08	9.82342e-07	Ccl2
ENSMUSG00000020701.13	121.466	1.57794	0.322013	4.90025	9.57142e-07	3.17904e-05	Tmem132e
ENSMUSG00000069793.13	207.333	1.50979	0.374435	4.03218	5.52629e-05	0.00078312	Slfn9
ENSMUSG00000000204.17	510.922	3.28151	0.682746	4.80634	1.53719e-06	4.6924e-05	Slfn4
ENSMUSG00000020684.15	49.6785	1.2334	0.488307	2.52586	0.0115414	0.0446088	Rasl10b
ENSMUSG00000035042.3	421.297	1.19386	0.378521	3.15402	0.00161038	0.01023	Ccl5
ENSMUSG00000019122.9	191.805	-1.10336	0.348028	-3.17031	0.00152278	0.00981535	Ccl9
ENSMUSG00000018930.4	149.212	-2.00292	0.495723	-4.04039	5.33614e-05	0.00076445	Ccl4
ENSMUSG00000018427.9	476.661	1.37217	0.272547	5.03462	4.78804e-07	1.78068e-05	Ypel2
ENSMUSG00000020486.20	213.435	-1.17733	0.260888	-4.51276	6.3989e-06	0.00014483	Septin4
ENSMUSG00000000275.17	2568.03	1.01109	0.208065	4.8595	1.17684e-06	3.76661e-05	Trim25
ENSMUSG00000069763.4	93.4894	-1.65034	0.584287	-2.82454	0.00473491	0.0229264	Tmem100
ENSMUSG00000020863.16	1117.23	1.06463	0.192631	5.52679	3.26147e-08	1.95725e-06	Luc7l3
ENSMUSG00000020866.18	136.945	-1.01348	0.347832	-2.9137	0.00357178	0.0184927	Cacna1g
ENSMUSG00000020867.14	38.3501	-2.48156	0.62316	-3.98221	6.82762e-05	0.00091981	Spata20
ENSMUSG00000039096.11	101.427	1.19647	0.341651	3.50202	0.00046175	0.00394791	Rsad1
ENSMUSG00000076435.4	629.518	1.21067	0.180242	6.71693	1.85588e-11	2.932e-09	Acsf2
ENSMUSG00000001507.17	1252.86	1.20826	0.185895	6.4997	8.0482e-11	1.08981e-08	Itga3
ENSMUSG00000038811.14	69.3357	1.47316	0.406511	3.62393	0.00029017	0.00273799	Gngt2
ENSMUSG00000038517.16	117.881	1.11886	0.314245	3.56048	0.00037017	0.00332464	Tbkbp1
ENSMUSG00000017417.15	36.2305	-2.86637	0.65473	-4.37795	1.19803e-05	0.00023815	Plxdc1
ENSMUSG00000003119.15	432.6	1.04527	0.18911	5.5273	3.25206e-08	1.95725e-06	Cdk12
ENSMUSG00000061718.13	510.578	-2.31234	0.346007	-6.68293	2.34217e-11	3.63794e-09	Ppp1r1b
ENSMUSG00000002580.8	199.831	-1.05123	0.336115	-3.12758	0.00176254	0.0108823	Mien1
ENSMUSG00000038067.3	28.5906	-2.54073	0.720946	-3.52416	0.00042483	0.00370681	Csf3
ENSMUSG00000020914.18	86.9037	1.84603	0.416074	4.43679	9.13111e-06	0.0001906	Top2a
ENSMUSG00000035775.3	53.7303	2.28824	0.621869	3.67961	0.00023359	0.00233631	Krt20
ENSMUSG00000054146.9	33.4413	-1.69482	0.642864	-2.63636	0.00838001	0.0354039	Krt15
ENSMUSG00000045545.9	15.5982	-1.9845	0.802203	-2.47381	0.0133682	0.0498686	Krt14
ENSMUSG00000006930.16	207.094	2.14868	0.300959	7.13945	9.37063e-13	2.43375e-10	Hap1
ENSMUSG00000006931.16	201.378	-1.52013	0.34253	-4.43794	9.08251e-06	0.00018983	P3h4
ENSMUSG00000017176.18	370.269	-1.02446	0.216322	-4.73579	2.18202e-06	6.16217e-05	Nt5c3b
ENSMUSG00000017830.16	337.584	1.49154	0.3026	4.92909	8.26123e-07	2.80263e-05	Dhx58
ENSMUSG00000004040.17	4865.13	1.29948	0.202258	6.42488	1.3197e-10	1.69983e-08	Stat3
ENSMUSG00000017188.4	1841.52	-1.06303	0.222198	-4.78416	1.71701e-06	5.1229e-05	Coa3
ENSMUSG00000010358.14	602.065	1.1243	0.328298	3.42465	0.00061559	0.00492316	Ifi35
ENSMUSG00000006574.16	598.197	-1.60077	0.284467	-5.62726	1.83092e-08	1.24495e-06	Slc4a1
ENSMUSG00000020926.17	74.6957	1.94868	0.394912	4.93446	8.03745e-07	2.74434e-05	Adam11
ENSMUSG00000051378.11	9.26002	3.50427	1.19404	2.9348	0.0033376	0.0175731	Kif18b
ENSMUSG00000034247.10	819.475	1.14691	0.218606	5.24648	1.55037e-07	7.14024e-06	Plekhm1
ENSMUSG00000018486.3	53.3196	-2.76735	0.605627	-4.56941	4.89104e-06	0.00011723	Wnt9b
ENSMUSG00000020689.5	214.626	1.95858	0.297433	6.58495	4.5503e-11	6.73742e-09	Itgb3
ENSMUSG00000099681.2	141.363	-1.08559	0.270259	-4.01684	5.89848e-05	0.00082407	NA
ENSMUSG00000040699.14	395.415	-1.26798	0.199107	-6.36832	1.91106e-10	2.34705e-08	Limd2
ENSMUSG00000078607.7	28.5236	-1.86654	0.509291	-3.66498	0.00024736	0.00242656	1810010H24Rik
ENSMUSG00000000049.12	30.0154	3.8553	0.730903	5.27471	1.32967e-07	6.23252e-06	Apoh
ENSMUSG00000020604.14	290.125	-1.61264	0.294155	-5.48229	4.19864e-08	2.45458e-06	Arsg
ENSMUSG00000000202.10	8.69536	6.34355	1.47655	4.2962	1.73751e-05	0.0003175	Btbd17
ENSMUSG00000034471.13	925.016	1.19945	0.177675	6.75081	1.47021e-11	2.4263e-09	Caskin2
ENSMUSG00000020758.16	137.356	1.1245	0.402462	2.79404	0.00520543	0.0245299	Itgb4
ENSMUSG00000020793.6	44.1197	-2.02506	0.44462	-4.55458	5.24903e-06	0.00012375	Galr2
ENSMUSG00000056032.13	396.006	-12.3132	1.4397	-8.5526	1.20344e-17	8.66643e-15	NA
ENSMUSG00000050106.19	18.8944	2.00528	0.765039	2.62115	0.00876324	0.0365358	Tmc8
ENSMUSG00000033880.12	3541.45	1.26457	0.186066	6.79632	1.07322e-11	1.88923e-09	Lgals3bp
ENSMUSG00000070327.15	4153.54	2.00628	0.298728	6.71607	1.86697e-11	2.932e-09	Rnf213
ENSMUSG00000025371.13	853.591	-1.16277	0.227923	-5.10161	3.36783e-07	1.34399e-05	Chmp6
ENSMUSG00000078572.4	619.764	-1.18346	0.245105	-4.8284	1.37638e-06	4.27568e-05	Ndufaf8
ENSMUSG00000039670.3	310.57	-1.33534	0.251701	-5.30527	1.12506e-07	5.45085e-06	Oxld1
ENSMUSG00000057594.13	178.802	-1.01449	0.284714	-3.5632	0.00036636	0.00329951	Arl16
ENSMUSG00000120999.1	188.674	-1.17015	0.245439	-4.76758	1.86451e-06	5.47025e-05	NA
ENSMUSG00000042988.11	176.98	-2.01458	0.340362	-5.91895	3.24013e-09	2.8839e-07	Notum
ENSMUSG00000053613.7	31.7067	-2.34733	0.68774	-3.41311	0.00064226	0.00507752	NA
ENSMUSG00000039238.7	129.405	1.00986	0.305898	3.3013	0.00096239	0.00689295	Zfp750
ENSMUSG00000037735.8	19.8472	-2.73846	0.693008	-3.95156	7.76434e-05	0.0010141	2810032G03Rik
ENSMUSG00000112657.2	9.84188	6.52017	1.45031	4.49572	6.93364e-06	0.00015463	NA
ENSMUSG00000020592.15	591.046	1.26042	0.303621	4.1513	3.30592e-05	0.00053445	Sdc1
ENSMUSG00000050974.5	10.8192	-6.13267	1.5705	-3.90492	9.42561e-05	0.00117675	NA
ENSMUSG00000020580.11	1266.52	1.06033	0.185939	5.70259	1.17998e-08	8.4975e-07	Rock2
ENSMUSG00000062054.8	2920.55	-1.00537	0.190568	-5.27566	1.32276e-07	6.21857e-06	Iah1
ENSMUSG00000062563.16	721.847	1.24671	0.22786	5.47138	4.46556e-08	2.57265e-06	Cys1
ENSMUSG00000020644.10	4750.19	-1.34718	0.267834	-5.02989	4.90774e-07	1.81243e-05	Id2
ENSMUSG00000020638.9	3637.8	1.65698	0.572853	2.89251	0.00382178	0.019473	Cmpk2
ENSMUSG00000020672.15	21.3435	-2.32475	0.919746	-2.5276	0.0114845	0.0444328	Sntg2
ENSMUSG00000036169.7	1163.17	-1.18188	0.28483	-4.14941	3.33333e-05	0.00053724	Sostdc1
ENSMUSG00000045930.4	101.955	1.1178	0.435594	2.56615	0.0102834	0.0409916	Clec14a
ENSMUSG00000020994.6	866.411	1.0644	0.235752	4.5149	6.33456e-06	0.00014378	Pnn
ENSMUSG00000020948.10	183.496	1.04231	0.257964	4.04053	5.333e-05	0.00076445	Klhl28
ENSMUSG00000113948.2	21.1532	-1.60497	0.625685	-2.56513	0.0103136	0.0410651	Rpl17-ps3
ENSMUSG00000073000.4	130.205	-1.19798	0.340507	-3.51824	0.00043443	0.00376923	NA
ENSMUSG00000021136.14	57.5859	2.26984	0.55113	4.11852	3.81318e-05	0.00058996	Smoc1
ENSMUSG00000042734.7	34.2463	2.35073	0.49616	4.73784	2.16005e-06	6.12194e-05	Ttc9
ENSMUSG00000021228.16	520.746	-1.26218	0.346999	-3.63742	0.00027538	0.00263137	Acot3
ENSMUSG00000054383.3	16.5212	3.0668	0.762105	4.02412	5.71888e-05	0.00080394	Pnma1
ENSMUSG00000034271.17	319.58	-1.48796	0.226431	-6.57137	4.98549e-11	7.24634e-09	Jdp2
ENSMUSG00000034266.7	81.4309	-1.0085	0.337694	-2.98642	0.00282261	0.0155273	Batf
ENSMUSG00000034258.5	529.316	-1.194	0.295298	-4.04339	5.26835e-05	0.000759	Flvcr2
ENSMUSG00000021255.18	560.208	-1.17185	0.30203	-3.8799	0.0001045	0.00126864	Esrrb
ENSMUSG00000007682.9	17.5313	3.35535	1.01501	3.30574	0.00094725	0.00681894	Dio2
ENSMUSG00000066364.3	94.2527	-1.48852	0.320668	-4.64195	3.45135e-06	8.95075e-05	Serpina3b
ENSMUSG00000021091.9	642.907	2.08101	0.392033	5.30824	1.10686e-07	5.37915e-06	Serpina3n
ENSMUSG00000021286.9	880.25	-1.04009	0.235098	-4.42409	9.68482e-06	0.00019979	Zfyve21
ENSMUSG00000021294.8	37.169	1.29258	0.479623	2.69499	0.00703899	0.0310119	Kif26a
ENSMUSG00000037679.10	387.723	2.1912	0.313475	6.99004	2.74809e-12	6.40265e-10	Inf2
ENSMUSG00000002799.7	114.597	1.74077	0.291222	5.97749	2.26606e-09	2.08472e-07	Jag2
ENSMUSG00000095612.3	13.6597	-3.74238	1.33638	-2.80038	0.00510421	0.0242246	NA
ENSMUSG00000033799.11	338.192	1.2676	0.242483	5.22757	1.71752e-07	7.68662e-06	Tasor2
ENSMUSG00000021213.13	149.082	1.12053	0.280699	3.99193	6.55387e-05	0.0008928	Akr1c13
ENSMUSG00000054757.15	177.394	-1.04378	0.307182	-3.39794	0.00067896	0.00529109	Akr1c20
ENSMUSG00000000078.8	2472.88	1.13816	0.24169	4.70915	2.48752e-06	6.84198e-05	Klf6
ENSMUSG00000039242.11	222.396	1.18404	0.207103	5.71717	1.0831e-08	7.9076e-07	B3galnt2
ENSMUSG00000055137.8	2782.89	-1.26929	0.155794	-8.14725	3.72301e-16	1.84324e-13	Sugct
ENSMUSG00000036181.3	3997.42	-1.3365	0.181123	-7.379	1.59485e-13	4.95437e-11	H1f2
ENSMUSG00000021338.18	565.41	1.03259	0.188449	5.47941	4.26756e-08	2.47659e-06	Carmil1
ENSMUSG00000087662.3	9.28294	-3.9803	1.10091	-3.61547	0.0002998	0.00280721	NA
ENSMUSG00000085620.3	23.2371	-2.23357	0.673765	-3.31505	0.00091626	0.0066436	NA
ENSMUSG00000021414.9	81.4182	-1.1701	0.317926	-3.6804	0.00023286	0.00233055	Fam217a
ENSMUSG00000021416.12	1773.31	-1.14954	0.247734	-4.64021	3.48056e-06	8.98397e-05	Eci3
ENSMUSG00000021359.17	102.008	1.4764	0.339702	4.34616	1.38538e-05	0.00026508	Tfap2a
ENSMUSG00000015396.5	142.34	-2.00498	0.325237	-6.16468	7.06256e-10	7.56028e-08	Cd83
ENSMUSG00000114860.2	22.7758	-1.72973	0.669728	-2.58273	0.0098022	0.0394955	A330033J07Rik
ENSMUSG00000021379.3	613.764	-1.92194	0.282928	-6.79306	1.09777e-11	1.89044e-09	Id4
ENSMUSG00000037946.12	432.462	1.68468	0.672965	2.50337	0.0123017	0.0467712	Fgd3
ENSMUSG00000037933.17	589.435	1.04349	0.200927	5.19335	2.06543e-07	8.98975e-06	Bicd2
ENSMUSG00000021388.15	21.3773	-1.4302	0.563742	-2.53697	0.0111817	0.043655	Aspn
ENSMUSG00000095300.2	55.5779	-1.61348	0.505043	-3.19474	0.00139959	0.00916489	Spata31e3
ENSMUSG00000091383.3	41.8437	-1.45062	0.500977	-2.89557	0.0037847	0.019336	NA
ENSMUSG00000034686.9	87.348	-1.58803	0.314875	-5.04337	4.574e-07	1.7295e-05	Prr7
ENSMUSG00000049625.7	42.9534	2.39971	0.561205	4.27599	1.90291e-05	0.00034083	Tifab
ENSMUSG00000021508.12	322.699	-1.80935	0.374244	-4.83469	1.33352e-06	4.16705e-05	Cxcl14
ENSMUSG00000035509.18	47.8901	-1.81983	0.394519	-4.61279	3.97293e-06	9.89672e-05	Fbxl21
ENSMUSG00000114604.2	21.1287	-1.93211	0.560331	-3.44815	0.00056444	0.00460235	NA
ENSMUSG00000097101.5	107.518	-1.37446	0.34804	-3.94916	7.84257e-05	0.00102179	1810034E14Rik
ENSMUSG00000048280.19	96.2763	1.15945	0.337597	3.43442	0.00059381	0.00478768	Zfp738
ENSMUSG00000021583.8	788.717	1.13902	0.271433	4.19631	2.71299e-05	0.00045149	Erap1
ENSMUSG00000045509.8	31.8368	-1.51716	0.588376	-2.57855	0.0099215	0.0398546	Gpr150
ENSMUSG00000098087.3	78.2002	-1.05439	0.37999	-2.77477	0.00552399	0.0256121	Gm17750
ENSMUSG00000021708.19	43.9402	1.20531	0.408265	2.95228	0.00315439	0.016855	Rasgrf2
ENSMUSG00000021670.15	1222.34	-1.50617	0.2619	-5.75094	8.87505e-09	6.8256e-07	Hmgcr
ENSMUSG00000046082.5	4921.18	-1.05728	0.144408	-7.32143	2.45337e-13	6.81908e-11	Tmem174
ENSMUSG00000050919.11	132.142	1.19529	0.343941	3.47527	0.00051035	0.00426363	Zfp366
ENSMUSG00000078945.11	58.2148	1.202	0.394561	3.04641	0.00231593	0.013391	Naip2
ENSMUSG00000034751.18	342.768	1.47155	0.28828	5.1046	3.31489e-07	1.32957e-05	Mast4
ENSMUSG00000114206.2	45.5401	-2.59515	0.634014	-4.09321	4.25443e-05	0.00064717	Gm30551
ENSMUSG00000059751.8	739.687	-7.49701	1.62722	-4.60725	4.08027e-06	0.00010132	Rps3a3
ENSMUSG00000015533.10	112.655	1.49953	0.325971	4.6002	4.22095e-06	0.00010449	Itga2
ENSMUSG00000074635.4	13.5563	-2.51854	0.757709	-3.32389	0.0008877	0.00648103	3110070M22Rik
ENSMUSG00000095930.2	50.7404	-1.31547	0.408804	-3.21786	0.00129151	0.00868112	Nim1k
ENSMUSG00000114253.3	23.7354	1.80366	0.674758	2.67304	0.00751666	0.0325907	NA
ENSMUSG00000021750.17	2381.45	-1.46415	0.26961	-5.43062	5.61571e-08	3.08923e-06	Fam107a
ENSMUSG00000025279.8	96.6218	1.24385	0.454421	2.73722	0.00619613	0.0280793	Dnase1l3
ENSMUSG00000021815.5	28.0506	1.59522	0.595645	2.67813	0.00740339	0.0321877	Mss51
ENSMUSG00000021822.4	4521.72	-1.07899	0.302366	-3.56849	0.00035905	0.0032433	Plau
ENSMUSG00000021823.11	449.76	1.00961	0.339405	2.97463	0.00293343	0.0160098	Vcl
ENSMUSG00000040726.11	50.979	1.4993	0.602874	2.48691	0.0128857	0.0483764	Hesx1
ENSMUSG00000040717.7	156.44	1.29294	0.277669	4.65643	3.21744e-06	8.53836e-05	Il17rd
ENSMUSG00000040651.10	268.757	1.02274	0.265889	3.84648	0.00011983	0.00141253	Tasor
ENSMUSG00000021922.18	64.8562	4.14745	0.652682	6.35448	2.09137e-10	2.51012e-08	Itih4
ENSMUSG00000042286.14	466.282	1.42934	0.256126	5.58063	2.39648e-08	1.53714e-06	Stab1
ENSMUSG00000021943.8	57.4547	-2.17103	0.393096	-5.52289	3.33467e-08	1.99363e-06	Gdf10
ENSMUSG00000021950.16	22.347	-2.09257	0.653363	-3.20277	0.00136114	0.00900024	Anxa8
ENSMUSG00000043681.6	182.413	-1.62297	0.37251	-4.35684	1.31952e-05	0.00025682	Fam25a
ENSMUSG00000041445.10	575.511	1.07205	0.259215	4.13577	3.53763e-05	0.00055602	Mmrn2
ENSMUSG00000021876.16	919.345	-1.91312	0.284865	-6.71589	1.86917e-11	2.932e-09	Rnase4
ENSMUSG00000072115.12	71.9023	-2.70474	0.519242	-5.20902	1.89846e-07	8.38067e-06	Ang
ENSMUSG00000105703.3	267.655	3.37753	0.444462	7.59914	2.98114e-14	1.04956e-11	Gm43305
ENSMUSG00000040721.10	184.241	1.14719	0.248319	4.61981	3.84088e-06	9.64358e-05	Zfhx2
ENSMUSG00000022223.10	218.68	-1.13489	0.275192	-4.12399	3.72369e-05	0.00058008	Sdr39u1
ENSMUSG00000064128.9	135.936	1.33561	0.285251	4.68221	2.83797e-06	7.69898e-05	Cpap
ENSMUSG00000054509.8	418.781	1.14785	0.265906	4.31675	1.58344e-05	0.00029375	Parp4
ENSMUSG00000100017.3	102.916	-1.26934	0.306158	-4.14602	3.38299e-05	0.00054083	2410022M11Rik
ENSMUSG00000050222.12	68.2765	-1.65717	0.455425	-3.63873	0.00027398	0.00262596	Il17d
ENSMUSG00000114441.2	26.608	-2.21111	0.750105	-2.94773	0.00320117	0.0170417	Gm33472
ENSMUSG00000044703.6	72.3168	2.13439	0.479048	4.45547	8.3708e-06	0.00017825	Phf11a
ENSMUSG00000091649.4	529.726	1.27799	0.316468	4.03828	5.38442e-05	0.00076812	Phf11b
ENSMUSG00000091144.3	146.877	1.5399	0.367776	4.18704	2.82613e-05	0.00046786	Phf11c
ENSMUSG00000100486.8	55.4737	-1.67743	0.48297	-3.47315	0.00051439	0.00428018	Gm4131
ENSMUSG00000035184.16	59.6531	1.23919	0.34806	3.56027	0.00037048	0.00332548	Fam124a
ENSMUSG00000022037.16	10878.7	1.16718	0.204587	5.70503	1.16325e-08	8.41525e-07	Clu
ENSMUSG00000034248.8	783.774	1.06865	0.176959	6.03895	1.55117e-09	1.48044e-07	Slc25a37
ENSMUSG00000033730.5	15.9963	-1.80151	0.71476	-2.52044	0.0117209	0.0450713	Egr3
ENSMUSG00000115573.2	14.0507	3.26867	0.944789	3.45968	0.00054082	0.00445562	NA
ENSMUSG00000115363.2	15.0976	-6.62287	1.33714	-4.95303	7.30683e-07	2.52756e-05	NA
ENSMUSG00000022014.16	100.409	1.13592	0.316166	3.5928	0.00032715	0.00300986	Epsti1
ENSMUSG00000097927.3	42.3465	2.26045	0.452034	5.00062	5.7146e-07	2.07177e-05	NA
ENSMUSG00000095959.3	21.7039	2.59321	0.823806	3.14784	0.00164481	0.0103448	Gm10845
ENSMUSG00000115190.2	92.5044	1.99554	0.359288	5.55415	2.78965e-08	1.75382e-06	NA
ENSMUSG00000022026.8	662.298	2.28916	0.299731	7.63739	2.2167e-14	7.98163e-12	Olfm4
ENSMUSG00000062611.5	236.267	-2.94807	0.935254	-3.15216	0.00162065	0.0102622	Rps3a2
ENSMUSG00000022112.15	200.523	-4.28862	0.367449	-11.6713	1.78646e-31	7.07573e-28	Gpc5
ENSMUSG00000022132.16	2979.35	-1.57578	0.204374	-7.71028	1.25546e-14	4.8513e-12	Cldn10
ENSMUSG00000041625.16	1064.94	-1.24154	0.242776	-5.11396	3.15473e-07	1.27501e-05	Ggact
ENSMUSG00000005268.21	2273.19	-1.03196	0.335055	-3.07998	0.00207018	0.01227	Prlr
ENSMUSG00000058914.13	608.249	-1.21025	0.320915	-3.77125	0.00016243	0.0017846	C1qtnf3
ENSMUSG00000096956.4	602.693	-1.01725	0.226898	-4.4833	7.34977e-06	0.00016195	Snhg18
ENSMUSG00000115300.2	92.6507	-2.04814	0.35779	-5.7244	1.038e-08	7.72067e-07	NA
ENSMUSG00000022323.12	26761.1	-1.00354	0.174082	-5.76476	8.17744e-09	6.31976e-07	Rida
ENSMUSG00000089804.4	78.8324	-1.58718	0.392136	-4.04751	5.17646e-05	0.00074964	Gm16136
ENSMUSG00000051359.16	363.979	-1.1771	0.227625	-5.17121	2.32584e-07	9.87478e-06	Ncald
ENSMUSG00000038622.9	232.231	-1.37107	0.247215	-5.54608	2.92146e-08	1.79398e-06	Med30
ENSMUSG00000037362.9	18.1855	2.14571	0.793888	2.70278	0.00687614	0.0304468	Ccn3
ENSMUSG00000022360.9	68.8636	1.32248	0.485093	2.72624	0.00640599	0.0287752	Atad2
ENSMUSG00000055114.11	175.394	-1.81954	0.349373	-5.20803	1.90858e-07	8.38067e-06	Anxa13
ENSMUSG00000022353.11	2280.84	1.06824	0.290746	3.67415	0.00023864	0.00236446	Mtss1
ENSMUSG00000013846.11	816.212	1.15332	0.22552	5.11407	3.15292e-07	1.27501e-05	St3gal1
ENSMUSG00000068391.9	679.274	-1.03743	0.198344	-5.23047	1.69077e-07	7.63159e-06	Chrac1
ENSMUSG00000022595.8	64.6497	-2.95953	0.498758	-5.93379	2.96014e-09	2.64958e-07	Lypd2
ENSMUSG00000022565.16	1514.63	1.27024	0.209079	6.0754	1.23678e-09	1.23235e-07	Plec
ENSMUSG00000063268.13	2005.15	1.04632	0.21648	4.83336	1.34247e-06	4.18677e-05	Parp10
ENSMUSG00000019080.9	162.835	-1.14898	0.235653	-4.87572	1.08415e-06	3.5125e-05	Mfsd3
ENSMUSG00000057346.13	214.92	2.12551	0.480306	4.42532	9.62991e-06	0.00019891	Apol9a
ENSMUSG00000091650.3	14.2136	-2.74814	0.767755	-3.57945	0.00034432	0.00313147	Apol11a
ENSMUSG00000050014.9	194.761	-1.99625	0.374934	-5.32426	1.01363e-07	5.00278e-06	Apol10b
ENSMUSG00000068246.7	190.64	2.78281	0.373824	7.44416	9.75661e-14	3.09148e-11	Apol9b
ENSMUSG00000022443.18	5645.06	1.14731	0.218735	5.24519	1.56125e-07	7.16952e-06	Myh9
ENSMUSG00000044986.11	2061.54	-1.22058	0.228558	-5.34035	9.27675e-08	4.69558e-06	Tst
ENSMUSG00000071711.13	3781.07	-1.62601	0.258598	-6.28778	3.22032e-10	3.72405e-08	Mpst
ENSMUSG00000006378.16	201.355	-1.0163	0.289338	-3.5125	0.00044391	0.00382848	Gcat
ENSMUSG00000022476.9	314.258	-1.53096	0.241931	-6.32806	2.48255e-10	2.93515e-08	Polr3h
ENSMUSG00000042109.9	66.6519	-1.23716	0.34544	-3.58141	0.00034174	0.0031136	Csdc2
ENSMUSG00000116219.2	100.975	-1.52844	0.44788	-3.4126	0.00064345	0.0050844	NA
ENSMUSG00000058099.17	50.8579	2.14389	0.425672	5.03648	4.7417e-07	1.77176e-05	Nfam1
ENSMUSG00000064284.13	167.947	-1.00259	0.266729	-3.75883	0.00017071	0.00184799	Cdpf1
ENSMUSG00000022385.12	41.0725	2.18417	0.537065	4.06686	4.76505e-05	0.00070095	Gtse1
ENSMUSG00000035828.12	9740.73	-1.26341	0.212901	-5.93428	2.95144e-09	2.64958e-07	Pim3
ENSMUSG00000053137.8	124.82	1.49247	0.313842	4.7555	1.97959e-06	5.72311e-05	Mapk11
ENSMUSG00000022623.18	442.916	1.13385	0.209424	5.41412	6.15914e-08	3.34176e-06	Shank3
ENSMUSG00000036298.11	69.8453	-1.22185	0.466843	-2.61726	0.00886382	0.0368388	Slc2a13
ENSMUSG00000022454.18	34.5826	3.79757	0.787964	4.81947	1.43938e-06	4.43349e-05	Nell2
ENSMUSG00000023169.16	52.1265	1.70208	0.448101	3.79842	0.00014562	0.00165201	Slc38a1
ENSMUSG00000022475.20	547.184	1.58009	0.195899	8.06586	7.27246e-16	3.29193e-13	Hdac7
ENSMUSG00000029875.6	23.0541	1.98823	0.605677	3.28266	0.00102833	0.00726018	Ccdc184
ENSMUSG00000054855.14	561.031	-1.79635	0.374588	-4.79553	1.62243e-06	4.87744e-05	Rnd1
ENSMUSG00000003355.8	89.1294	-1.06953	0.420989	-2.54053	0.0110686	0.0433844	Fkbp11
ENSMUSG00000048154.18	846.97	1.17243	0.210028	5.58225	2.37433e-08	1.52913e-06	Kmt2d
ENSMUSG00000023755.11	127.958	1.04891	0.26941	3.89334	9.8874e-05	0.0012238	Rhebl1
ENSMUSG00000116114.3	24.7867	1.98239	0.601908	3.29351	0.00098945	0.00705164	Gm35853
ENSMUSG00000001288.16	289.827	1.03397	0.250073	4.13467	3.55467e-05	0.00055814	Rarg
ENSMUSG00000058290.5	13.132	3.1186	1.04656	2.97985	0.00288386	0.0157984	Espl1
ENSMUSG00000022490.8	2830.32	-1.06325	0.270209	-3.93493	8.32214e-05	0.00107019	Ppp1r1a
ENSMUSG00000005983.16	142.082	-1.34319	0.292392	-4.59379	4.35275e-06	0.00010703	1700037C18Rik
ENSMUSG00000005718.9	64.9537	1.39713	0.344023	4.06116	4.88303e-05	0.00071367	Tfap4
ENSMUSG00000097397.3	28.2191	-1.34271	0.488508	-2.74859	0.00598513	0.0272478	Gm16861
ENSMUSG00000022516.11	533.602	-1.10757	0.190183	-5.82372	5.75514e-09	4.72429e-07	Nudt16l1
ENSMUSG00000096215.9	273.981	-1.5001	0.286436	-5.23713	1.63092e-07	7.42491e-06	Smim22
ENSMUSG00000065968.9	10.7159	-2.80283	0.948569	-2.95479	0.00312879	0.0167408	Ifitm7
ENSMUSG00000018830.11	209.159	1.33876	0.412767	3.24338	0.0011812	0.00809897	Myh11
ENSMUSG00000071637.6	1827.58	-1.17272	0.217013	-5.40393	6.51947e-08	3.5132e-06	Cebpd
ENSMUSG00000041974.11	1071.69	-1.90446	0.640847	-2.97179	0.00296072	0.0161081	Spidr
ENSMUSG00000043811.6	118.537	-1.05785	0.348253	-3.03758	0.00238485	0.0136995	Rtn4r
ENSMUSG00000033581.18	158.631	1.40679	0.33285	4.22651	2.37344e-05	0.00040607	Igf2bp2
ENSMUSG00000119959.1	102.885	-1.35401	0.362198	-3.73832	0.00018526	0.0019698	Lppos
ENSMUSG00000091972.3	300.666	-1.26174	0.419811	-3.00551	0.0026514	0.0147831	Tmem207
ENSMUSG00000052316.10	11.4231	-2.23323	0.808931	-2.76072	0.00576748	0.0264776	Lrrc15
ENSMUSG00000120188.1	26.1971	-1.40925	0.555845	-2.53534	0.0112339	0.0438156	NA
ENSMUSG00000046598.16	3531.82	-1.40274	0.347253	-4.03954	5.35561e-05	0.00076648	Bdh1
ENSMUSG00000118672.1	24.3587	3.85272	0.880828	4.37398	1.22002e-05	0.00024161	Muc4
ENSMUSG00000022801.14	104.891	1.28322	0.345506	3.71403	0.00020399	0.00211781	Lrch3
ENSMUSG00000060636.15	1833.73	-1.4582	0.225212	-6.47477	9.49539e-11	1.26416e-08	Rpl35a
ENSMUSG00000075254.13	1005.04	1.26868	0.223607	5.6737	1.39742e-08	9.83972e-07	Heg1
ENSMUSG00000022849.6	132.747	1.13116	0.30081	3.76039	0.00016965	0.00184222	Hspbap1
ENSMUSG00000034422.15	4194.08	1.84256	0.312704	5.89235	3.8073e-09	3.31424e-07	Parp14
ENSMUSG00000049502.18	1369.42	1.8571	0.2947	6.30168	2.94443e-10	3.45545e-08	Dtx3l
ENSMUSG00000022906.16	1625.22	1.83257	0.248665	7.36963	1.71106e-13	5.12594e-11	Parp9
ENSMUSG00000051980.14	305.05	-1.25841	0.339101	-3.71102	0.00020642	0.0021375	Casr
ENSMUSG00000022838.15	177.789	-1.53914	0.244327	-6.29949	2.98621e-10	3.47872e-08	Eaf2
ENSMUSG00000022805.18	20.2788	-3.48957	0.796864	-4.37913	1.19153e-05	0.00023715	Cfap91
ENSMUSG00000022687.13	122.279	1.21447	0.300182	4.04577	5.21525e-05	0.00075251	Boc
ENSMUSG00000022661.15	883.67	1.09716	0.233974	4.68923	2.74232e-06	7.46505e-05	Cd200
ENSMUSG00000085781.3	20.9865	-2.39513	0.667264	-3.58948	0.00033134	0.00304136	NA
ENSMUSG00000085826.3	185.82	-1.20228	0.273891	-4.38962	1.13548e-05	0.00022829	Gm15638
ENSMUSG00000075033.5	695.663	-1.37823	0.210804	-6.53795	6.23683e-11	8.74425e-09	Nxpe3
ENSMUSG00000102101.2	79.0431	-1.30317	0.354785	-3.67311	0.00023961	0.00237046	NA
ENSMUSG00000120193.1	14.5945	-1.76862	0.696406	-2.53964	0.0110968	0.043452	Gm36457
ENSMUSG00000121375.1	46.0116	-1.50104	0.440177	-3.41009	0.00064942	0.0051213	NA
ENSMUSG00000022865.15	720.893	1.07565	0.241288	4.45793	8.27545e-06	0.00017693	Cxadr
ENSMUSG00000053062.17	229.252	1.30787	0.339161	3.85617	0.00011518	0.00136737	Jam2
ENSMUSG00000041134.16	317.5	1.17925	0.23188	5.08559	3.6648e-07	1.44431e-05	Cyyr1
ENSMUSG00000116993.3	184.891	-1.37675	0.302744	-4.54757	5.42699e-06	0.000127	NA
ENSMUSG00000025610.8	1344.96	-1.44767	0.319273	-4.53429	5.77986e-06	0.00013348	Map3k7cl
ENSMUSG00000002489.17	76.5736	1.17096	0.397885	2.94296	0.00325091	0.017248	Tiam1
ENSMUSG00000039903.19	190.417	-1.97403	0.322339	-6.12409	9.12044e-10	9.44413e-08	Eva1c
ENSMUSG00000051483.10	8908.25	-1.64616	0.238685	-6.89678	5.31928e-12	1.04041e-09	Cbr1
ENSMUSG00000039456.11	501.909	1.06349	0.206509	5.14983	2.60721e-07	1.087e-05	Morc3
ENSMUSG00000047109.14	31.9691	-1.5043	0.482431	-3.11816	0.00181981	0.0111318	Cldn14
ENSMUSG00000022941.9	73.283	1.81957	0.356848	5.09901	3.41426e-07	1.3591e-05	Ripply3
ENSMUSG00000014039.19	128.633	1.11292	0.263513	4.22339	2.4066e-05	0.00041042	Prdm15
ENSMUSG00000121395.1	39.2311	1.52802	0.528278	2.89244	0.00382257	0.019473	NA
ENSMUSG00000093880.4	11.5382	2.53697	0.987929	2.56797	0.0102297	0.0408234	NA
ENSMUSG00000041831.18	130.479	-1.98667	0.29869	-6.65126	2.90585e-11	4.46965e-09	Sytl3
ENSMUSG00000023806.11	449.903	-1.29874	0.201663	-6.44013	1.19369e-10	1.55013e-08	Rsph3b
ENSMUSG00000033450.9	135.81	-1.59925	0.328105	-4.87418	1.09259e-06	3.53262e-05	Tagap
ENSMUSG00000073471.4	304.517	-1.10198	0.315006	-3.49829	0.00046826	0.0039856	Rsph3a
ENSMUSG00000095687.3	27.2147	-1.77622	0.630527	-2.81705	0.00484674	0.02329	Rnaset2a
ENSMUSG00000055945.9	23.6355	2.30485	0.748613	3.07882	0.00207821	0.0122947	Prr18
ENSMUSG00000037196.7	32.3667	-1.32824	0.504516	-2.6327	0.00847088	0.0356736	Pacrg
ENSMUSG00000023886.11	201.772	-1.17295	0.358877	-3.26839	0.00108163	0.00757904	Smoc2
ENSMUSG00000116895.2	29.1238	-2.36965	0.640023	-3.70245	0.00021353	0.00219672	Ermardl1
ENSMUSG00000080316.12	169.298	1.51043	0.344524	4.3841	1.16466e-05	0.00023298	Spaca6
ENSMUSG00000051341.7	90.2297	1.1071	0.410495	2.69699	0.00699684	0.0308777	Zfp52
ENSMUSG00000117183.2	38.0141	1.71698	0.454745	3.7757	0.00015956	0.00176526	Gm20008
ENSMUSG00000097006.9	150.264	1.10436	0.327781	3.36919	0.00075388	0.00571199	9530082P21Rik
ENSMUSG00000046070.10	873.185	-1.79839	0.393751	-4.56732	4.94011e-06	0.00011775	Igfals
ENSMUSG00000033825.11	22.26	-2.42225	0.864996	-2.8003	0.00510547	0.0242246	Tpsb2
ENSMUSG00000061046.10	239.345	-1.29701	0.259732	-4.99364	5.92528e-07	2.13601e-05	Haghl
ENSMUSG00000002274.14	466.075	-1.16405	0.296147	-3.93065	8.47177e-05	0.00108476	Metrn
ENSMUSG00000025732.7	2265.92	-1.09685	0.227028	-4.83134	1.35616e-06	4.22115e-05	Mcrip2
ENSMUSG00000025731.17	3858.24	-1.01863	0.213298	-4.77561	1.79166e-06	5.3156e-05	Mettl26
ENSMUSG00000024177.10	136.507	-1.02546	0.363941	-2.81765	0.00483763	0.0232603	Nme4
ENSMUSG00000034413.15	241.601	1.34319	0.274936	4.88548	1.03175e-06	3.37729e-05	Neurl1b
ENSMUSG00000067629.14	122.168	1.11985	0.32156	3.48256	0.00049665	0.00417711	Syngap1
ENSMUSG00000048731.16	80.5875	-1.53794	0.405177	-3.79573	0.00014721	0.00166468	Ggnbp1
ENSMUSG00000117050.2	10.2764	3.0317	1.11105	2.72867	0.00635904	0.0286578	NA
ENSMUSG00000120937.1	25.2869	-3.90415	0.739877	-5.27675	1.31496e-07	6.21857e-06	Gm30509
ENSMUSG00000117980.3	140.203	-2.28979	0.457245	-5.00779	5.50589e-07	2.00068e-05	NA
ENSMUSG00000002076.13	233.715	-1.70918	0.412976	-4.13869	3.49288e-05	0.00055227	Hsf2bp
ENSMUSG00000038146.9	266.729	1.0513	0.240675	4.36815	1.25304e-05	0.00024569	Notch3
ENSMUSG00000024002.19	1035.31	1.04014	0.17179	6.05469	1.40684e-09	1.3674e-07	Brd4
ENSMUSG00000055202.12	68.866	1.67017	0.384329	4.34569	1.38839e-05	0.00026534	Zfp811
ENSMUSG00000024300.18	39.223	2.16159	0.472786	4.57203	4.83026e-06	0.0001166	Myo1f
ENSMUSG00000042099.17	340.303	1.48832	0.23016	6.46644	1.0034e-10	1.31379e-08	Kank3
ENSMUSG00000002308.17	573.203	-1.00051	0.237113	-4.21956	2.44775e-05	0.00041609	Cd320
ENSMUSG00000024330.18	50.6357	1.77157	0.498006	3.55733	0.00037464	0.00335332	Col11a2
ENSMUSG00000096727.4	643.085	1.34686	0.2984	4.51361	6.37328e-06	0.00014445	Psmb9
ENSMUSG00000037321.18	1729.77	1.48965	0.315492	4.72168	2.339e-06	6.48981e-05	Tap1
ENSMUSG00000024338.16	569.015	1.00826	0.334819	3.01135	0.00260087	0.0145912	Psmb8
ENSMUSG00000024339.13	985.398	1.53594	0.268847	5.71306	1.10961e-08	8.064e-07	Tap2
ENSMUSG00000036322.14	322.544	-4.9884	1.22203	-4.08204	4.46418e-05	0.00066786	H2-Ea
ENSMUSG00000015468.15	410.646	1.46481	0.260646	5.61993	1.9103e-08	1.28787e-06	Notch4
ENSMUSG00000073418.5	346.806	1.50878	0.277985	5.42755	5.71327e-08	3.12063e-06	C4b
ENSMUSG00000120992.1	210.445	-3.65944	0.973059	-3.76076	0.0001694	0.00184197	D17H6S56E-5
ENSMUSG00000024391.8	2488.08	-1.26297	0.235482	-5.36332	8.17047e-08	4.24808e-06	Apom
ENSMUSG00000024401.15	73.6803	-1.92606	0.368118	-5.23218	1.67523e-07	7.58305e-06	Tnf
ENSMUSG00000079505.3	39.7962	2.10903	0.531695	3.96662	7.28999e-05	0.00096811	NA
ENSMUSG00000035929.12	2222.03	1.31667	0.286683	4.59278	4.3738e-06	0.00010727	H2-Q4
ENSMUSG00000055413.13	37.2791	-3.83638	1.49227	-2.57083	0.0101456	0.040539	H2-Q5
ENSMUSG00000073409.13	172.842	1.0799	0.412196	2.61988	0.00879606	0.0366052	H2-Q6
ENSMUSG00000053835.18	255.443	2.55789	0.259048	9.8742	5.38602e-23	1.06663e-19	H2-T24
ENSMUSG00000091373.5	13.7139	5.10946	1.34011	3.81273	0.00013744	0.0015779	Gm8810
ENSMUSG00000073406.11	56.015	1.3484	0.500671	2.69319	0.00707715	0.0311367	H2-Bl
ENSMUSG00000079491.11	444.793	1.30568	0.430322	3.0342	0.00241175	0.013789	H2-T10
ENSMUSG00000024457.17	920.044	1.00801	0.224873	4.48257	7.37494e-06	0.00016205	Trim26
ENSMUSG00000036492.13	21.7265	1.85504	0.674931	2.74848	0.0059872	0.0272494	Rnf39
ENSMUSG00000035186.7	87.2135	2.80325	0.605949	4.62622	3.72405e-06	9.39492e-05	Ubd
ENSMUSG00000016206.7	126.19	1.09116	0.37591	2.90273	0.00369929	0.0190105	H2-M3
ENSMUSG00000119584.1	132644	-2.33836	0.23892	-9.78725	1.27727e-22	1.83962e-19	Rn18s
ENSMUSG00000023966.9	297.066	-1.46183	0.326742	-4.47396	7.67847e-06	0.00016642	Rsph9
ENSMUSG00000047428.15	29.2998	1.76748	0.556919	3.17368	0.00150522	0.00973356	Dlk2
ENSMUSG00000091742.3	33.868	-3.12447	0.72543	-4.30706	1.65436e-05	0.00030477	Gm5093
ENSMUSG00000040658.8	366.026	-1.28024	0.308536	-4.14941	3.33337e-05	0.00053724	Dnph1
ENSMUSG00000002769.10	1070.04	-1.25466	0.235438	-5.32904	9.8733e-08	4.90353e-06	Gnmt
ENSMUSG00000062619.7	517.616	-1.10592	0.299975	-3.68671	0.00022717	0.00229682	Pex39
ENSMUSG00000038910.8	97.7929	1.41013	0.464191	3.03781	0.002383	0.0136938	Plcl2
ENSMUSG00000039154.9	157.126	-1.69444	0.307145	-5.51674	3.45337e-08	2.04219e-06	Shd
ENSMUSG00000037095.9	117.458	2.10929	0.396441	5.32055	1.03453e-07	5.08896e-06	Lrg1
ENSMUSG00000001228.15	64.7728	1.39344	0.37234	3.74239	0.00018228	0.00194333	Uhrf1
ENSMUSG00000039481.6	242.671	-1.04973	0.226424	-4.6361	3.55041e-06	9.0871e-05	Nrtn
ENSMUSG00000002661.15	390.186	-1.08764	0.268236	-4.05479	5.01803e-05	0.00072936	Alkbh7
ENSMUSG00000024164.16	2987.38	2.91586	0.607567	4.79924	1.59268e-06	4.81542e-05	C3
ENSMUSG00000004730.16	133.043	1.04267	0.275381	3.78627	0.00015292	0.00171462	Adgre1
ENSMUSG00000024085.14	2301.14	1.02755	0.184473	5.57019	2.54467e-08	1.62261e-06	Man2a1
ENSMUSG00000121111.1	15.406	2.50981	0.91216	2.75151	0.00593221	0.0271003	NA
ENSMUSG00000032796.9	348.914	1.1263	0.281913	3.99522	6.46352e-05	0.0008843	Lama1
ENSMUSG00000024066.10	2326.86	1.79102	0.231855	7.72473	1.12091e-14	4.43964e-12	Xdh
ENSMUSG00000117113.2	39.2863	1.52749	0.51498	2.96611	0.00301592	0.0163011	NA
ENSMUSG00000091549.2	281.352	1.63187	0.33057	4.93653	7.95251e-07	2.7212e-05	NA
ENSMUSG00000024079.5	1182.28	1.32871	0.222314	5.97674	2.27644e-09	2.08472e-07	Eif2ak2
ENSMUSG00000045257.11	248.865	-1.49269	0.266472	-5.60168	2.12285e-08	1.39841e-06	Morn2
ENSMUSG00000000673.10	2337.26	-1.2308	0.17966	-6.85073	7.3475e-12	1.36949e-09	Haao
ENSMUSG00000117485.3	85.091	-1.05767	0.332447	-3.18148	0.00146523	0.00952552	Gm19696
ENSMUSG00000033960.7	362.018	1.05274	0.260763	4.03715	5.41042e-05	0.00077084	Jcad
ENSMUSG00000024421.17	320.322	3.80179	0.265703	14.3084	1.93843e-46	1.02368e-42	Lama3
ENSMUSG00000054321.8	186.247	1.03634	0.274505	3.77529	0.00015982	0.00176595	Taf4b
ENSMUSG00000036225.16	737.598	1.09149	0.231117	4.72269	2.32743e-06	6.4804e-05	Kctd1
ENSMUSG00000041915.10	353.222	1.02625	0.22395	4.58249	4.59481e-06	0.00011165	Ammecr1l
ENSMUSG00000052229.6	25.9473	1.78455	0.534796	3.33688	0.00084724	0.00625482	Gpr17
ENSMUSG00000038555.8	22.0489	1.42838	0.573369	2.4912	0.0127314	0.0479446	Reep2
ENSMUSG00000051439.8	2644.03	1.49998	0.315363	4.75637	1.97103e-06	5.70877e-05	Cd14
ENSMUSG00000024451.10	631.356	1.05586	0.283513	3.7242	0.00019593	0.00205573	Arap3
ENSMUSG00000024440.14	115.875	1.11914	0.268661	4.16564	3.1048e-05	0.00050606	Pcdh12
ENSMUSG00000036585.17	2617.25	-1.04357	0.297159	-3.51181	0.00044507	0.00383634	Fgf1
ENSMUSG00000117994.2	21.1376	-2.47037	0.886887	-2.78544	0.00534549	0.0250484	Gm5820
ENSMUSG00000056671.8	53.6443	-1.63508	0.396559	-4.12317	3.73696e-05	0.00058158	Prelid2
ENSMUSG00000117662.3	59.1658	-1.26215	0.421007	-2.99793	0.00271819	0.0150838	Gm4013
ENSMUSG00000024501.21	281.341	1.18778	0.274146	4.33266	1.47317e-05	0.00027719	Dpysl3
ENSMUSG00000024472.10	663.56	1.05381	0.270393	3.89734	9.72538e-05	0.00120846	Dcp2
ENSMUSG00000024529.15	225.449	1.1576	0.438447	2.64022	0.00828524	0.0350789	Lox
ENSMUSG00000073555.2	448.453	1.01387	0.287723	3.52379	0.00042542	0.00370941	Iigp1c
ENSMUSG00000068606.7	157.859	2.38338	0.542075	4.39677	1.09872e-05	0.00022175	Gm4841
ENSMUSG00000090942.2	35.3614	2.54592	0.649594	3.91925	8.88264e-05	0.00112402	F830016B08Rik
ENSMUSG00000054072.13	3659.51	1.37937	0.361318	3.81761	0.00013475	0.00155491	Iigp1
ENSMUSG00000063388.6	522.859	4.13374	0.887958	4.65533	3.23464e-06	8.55532e-05	NA
ENSMUSG00000038059.8	241.742	-1.04965	0.249657	-4.20437	2.61815e-05	0.00043847	Smim3
ENSMUSG00000043079.18	1288.47	1.12982	0.25611	4.41145	1.0268e-05	0.0002099	Synpo
ENSMUSG00000024620.12	775.871	1.10382	0.269657	4.09344	4.25013e-05	0.00064717	Pdgfrb
ENSMUSG00000091957.5	1027.53	5.4206	1.31512	4.12175	3.76013e-05	0.00058373	Rps2-ps10
ENSMUSG00000098702.3	197.96	-1.06087	0.287205	-3.69377	0.00022095	0.00224397	1500015A07Rik
ENSMUSG00000024511.16	51.0397	-1.16541	0.388896	-2.99672	0.00272906	0.0151176	Rab27b
ENSMUSG00000044906.7	135.867	1.09801	0.362659	3.02767	0.00246444	0.0140094	4930503L19Rik
ENSMUSG00000024561.12	2547.92	1.31383	0.164488	7.98741	1.37804e-15	5.74536e-13	Mbd1
ENSMUSG00000059852.8	19.078	-2.3182	0.709885	-3.2656	0.00109231	0.00763319	Kcng2
ENSMUSG00000037263.14	79.8432	-1.48906	0.44825	-3.32193	0.00089396	0.00651772	Aldh3b3
ENSMUSG00000024866.11	22024.7	-1.11945	0.275486	-4.06354	4.83331e-05	0.00070968	Acy3
ENSMUSG00000060803.7	3574.02	-1.31037	0.2179	-6.01364	1.81399e-09	1.70054e-07	Gstp1
ENSMUSG00000024883.9	62.0122	1.47242	0.414197	3.55488	0.00037816	0.003381	Rin1
ENSMUSG00000024922.3	136.049	-1.66999	0.255692	-6.53125	6.52237e-11	9.06437e-09	Ovol1
ENSMUSG00000024925.12	1003.81	-1.03858	0.227601	-4.56316	5.03902e-06	0.00011969	Rnaseh2c
ENSMUSG00000054999.3	90.3504	1.43927	0.510859	2.81735	0.00484218	0.0232751	Naaladl1
ENSMUSG00000047810.10	65.0743	1.13636	0.428828	2.64992	0.00805111	0.0343255	Ccdc88b
ENSMUSG00000047656.10	159.642	-1.11671	0.276733	-4.03535	5.45218e-05	0.000774	Trpt1
ENSMUSG00000036278.8	895.895	-1.35179	0.231843	-5.83064	5.52144e-09	4.61857e-07	Macrod1
ENSMUSG00000118280.2	10.1365	-2.68668	1.00202	-2.68126	0.0073345	0.0319408	NA
ENSMUSG00000024663.21	370.763	-1.08642	0.26557	-4.0909	4.29708e-05	0.00065147	Rab3il1
ENSMUSG00000024675.20	86.3335	1.77428	0.394844	4.49362	7.0024e-06	0.00015581	Ms4a4c
ENSMUSG00000024677.14	166.399	1.23531	0.279789	4.41514	1.00943e-05	0.00020716	Ms4a6b
ENSMUSG00000024691.14	73.402	1.07922	0.383319	2.81547	0.00487063	0.0233339	Fam111a
ENSMUSG00000071633.12	62.8955	-1.50952	0.386288	-3.90776	9.31567e-05	0.00116855	Gm4952
ENSMUSG00000024747.4	341.41	2.2368	0.383267	5.83614	5.34234e-09	4.50206e-07	Aldh1a7
ENSMUSG00000058624.14	460.684	1.66239	0.205244	8.09959	5.51441e-16	2.56955e-13	Gda
ENSMUSG00000097930.4	92.4601	-3.0649	0.363441	-8.43298	3.3696e-17	2.22436e-14	C330002G04Rik
ENSMUSG00000016496.8	837.554	1.50822	0.356945	4.22535	2.38565e-05	0.00040772	Cd274
ENSMUSG00000024863.7	31.9765	-1.57416	0.607837	-2.58977	0.00960414	0.039025	Mbl2
ENSMUSG00000050370.6	145.665	-2.40254	0.291742	-8.23517	1.79308e-16	1.01456e-13	Ch25h
ENSMUSG00000045932.13	5627.29	2.42507	0.568973	4.26219	2.02432e-05	0.00035754	Ifit2
ENSMUSG00000074896.4	6116.89	2.14882	0.341875	6.2854	3.27008e-10	3.7542e-08	Ifit3
ENSMUSG00000062488.10	2428	1.69361	0.342848	4.93982	7.81928e-07	2.68141e-05	Ifit3b
ENSMUSG00000067297.6	78.7471	1.08641	0.419634	2.58894	0.00962728	0.0390589	Ifit1bl2
ENSMUSG00000034459.9	4986.95	2.3339	0.356963	6.53822	6.22554e-11	8.74425e-09	Ifit1
ENSMUSG00000120174.1	113.947	1.56629	0.333537	4.69599	2.65322e-06	7.2725e-05	4931408D14Rik
ENSMUSG00000024986.13	32.2964	1.55727	0.518374	3.00415	0.0026632	0.0148254	Hhex
ENSMUSG00000048612.17	722.65	1.0648	0.23011	4.62735	3.70367e-06	9.37337e-05	Myof
ENSMUSG00000120254.1	101.062	-1.43679	0.332677	-4.31886	1.56834e-05	0.00029163	NA
ENSMUSG00000024999.8	195.918	1.13968	0.263607	4.32342	1.53628e-05	0.00028668	Noc3l
ENSMUSG00000025001.12	32.9489	1.35151	0.501361	2.69568	0.00702449	0.0309566	Hells
ENSMUSG00000025006.19	516.168	1.05989	0.309373	3.42592	0.00061273	0.00490666	Sorbs1
ENSMUSG00000025019.18	115.781	1.34769	0.353289	3.81471	0.00013635	0.00156644	Lcor
ENSMUSG00000049670.10	385.824	-1.0907	0.216055	-5.04827	4.45832e-07	1.69384e-05	Morn4
ENSMUSG00000018821.4	346.94	-1.00551	0.216666	-4.64082	3.47025e-06	8.98353e-05	Avpi1
ENSMUSG00000051984.14	93.2275	-1.14778	0.295809	-3.88014	0.0001044	0.00126838	Sec31b
ENSMUSG00000025204.11	2366.07	-1.1127	0.238408	-4.66722	3.05302e-06	8.15667e-05	Ndufb8
ENSMUSG00000025207.17	1315.54	-1.02129	0.208985	-4.88688	1.02446e-06	3.36036e-05	Sema4g
ENSMUSG00000074818.14	17.2679	1.85307	0.724931	2.5562	0.0105822	0.0418717	Pdzd7
ENSMUSG00000025221.17	174.384	-1.1194	0.297563	-3.7619	0.00016863	0.00183738	Kcnip2
ENSMUSG00000037126.17	340.523	1.26442	0.282707	4.47255	7.72931e-06	0.00016729	Psd
ENSMUSG00000033033.11	32.8562	1.64471	0.51961	3.16527	0.00154939	0.00994543	Calhm2
ENSMUSG00000035818.15	25.8461	3.95643	0.921474	4.29359	1.75807e-05	0.00031978	Plekhs1
ENSMUSG00000025082.9	355.709	-1.76918	0.399208	-4.43172	9.34851e-06	0.00019411	Vwa2
ENSMUSG00000024991.9	2838.7	1.01139	0.226	4.47517	7.63517e-06	0.0001657	Eif3a
ENSMUSG00000063698.10	98.8189	-1.01074	0.398074	-2.53908	0.0111145	0.0434999	Sfxn4
ENSMUSG00000117782.2	20.9137	-1.53111	0.578065	-2.64869	0.00808049	0.0344323	NA
ENSMUSG00000117951.2	148.667	-1.32948	0.35118	-3.78576	0.00015324	0.00171698	NA
ENSMUSG00000063018.8	133.225	-1.22207	0.267575	-4.56721	4.94262e-06	0.00011775	2010204K13Rik
ENSMUSG00000031147.9	110.957	-1.07731	0.344268	-3.12927	0.00175244	0.0108453	Magix
ENSMUSG00000031168.15	1860.21	-1.11778	0.178642	-6.25707	3.92266e-10	4.47099e-08	Ebp
ENSMUSG00000001131.12	235.214	1.65395	0.426951	3.87385	0.00010713	0.00129559	Timp1
ENSMUSG00000084990.2	36.178	-1.66462	0.576271	-2.8886	0.00386963	0.0196496	NA
ENSMUSG00000006200.4	32.4611	-2.18022	0.644583	-3.38238	0.00071861	0.00552641	Rhox6
ENSMUSG00000037010.8	303.81	-1.59124	0.273922	-5.80909	6.28125e-09	5.10327e-07	Apln
ENSMUSG00000031103.13	149.743	1.12036	0.350391	3.19746	0.00138646	0.00911438	Elf4
ENSMUSG00000079593.12	47.6101	-1.40188	0.498733	-2.81088	0.00494062	0.023618	4933416I08Rik
ENSMUSG00000121458.1	25.6549	-1.55733	0.60199	-2.58697	0.00968242	0.0392223	AW822252
ENSMUSG00000046699.15	9.10108	6.40484	1.55238	4.12583	3.69397e-05	0.00057602	Slitrk4
ENSMUSG00000031343.14	32.569	3.99018	0.824626	4.83877	1.30645e-06	4.09054e-05	Gabra3
ENSMUSG00000073125.11	54.1009	-1.75099	0.701229	-2.49703	0.0125239	0.0474339	Xlr3b
ENSMUSG00000031383.9	63.8179	-2.59321	0.431347	-6.01188	1.83388e-09	1.70907e-07	Dusp9
ENSMUSG00000031328.17	1942.66	1.05029	0.200845	5.22938	1.70078e-07	7.63326e-06	Flna
ENSMUSG00000032750.14	13.7041	2.11969	0.818627	2.58932	0.00961663	0.0390457	Gab3
ENSMUSG00000090110.9	113.044	1.22341	0.403188	3.03433	0.00241069	0.013789	Cmc4
ENSMUSG00000031200.17	130.395	1.49603	0.289323	5.17079	2.3311e-07	9.87478e-06	Mtcp1
ENSMUSG00000048709.7	59.2104	-1.35268	0.429248	-3.15127	0.00162559	0.0102753	NA
ENSMUSG00000050332.8	99.8064	1.02128	0.316659	3.22518	0.00125892	0.00849448	Amer1
ENSMUSG00000034457.11	92.8272	4.76803	0.485122	9.82851	8.48641e-23	1.49389e-19	Eda2r
ENSMUSG00000047797.15	953.933	-1.37518	0.171312	-8.02734	9.96108e-16	4.26523e-13	Gjb1
ENSMUSG00000051220.3	9.72376	2.88076	0.97436	2.95656	0.0031109	0.0166788	Ercc6l
ENSMUSG00000051159.17	26.2377	-1.86827	0.722378	-2.58628	0.00970172	0.0392704	Cited1
ENSMUSG00000031227.9	56.382	1.19273	0.366839	3.25137	0.00114849	0.00793873	Magee1
ENSMUSG00000033792.13	120.105	1.2327	0.449065	2.74504	0.00605026	0.0274812	Atp7a
ENSMUSG00000033777.5	46.816	1.55948	0.499877	3.11974	0.00181013	0.011094	Tlr13
ENSMUSG00000031239.6	62.7454	-1.74321	0.346297	-5.03387	4.80684e-07	1.78348e-05	Itm2a
ENSMUSG00000086629.10	34.8404	-1.53994	0.487178	-3.16094	0.00157258	0.0100502	2810403D21Rik
ENSMUSG00000034551.13	21.0686	-2.26326	0.744485	-3.04004	0.0023655	0.013613	Hdx
ENSMUSG00000031255.15	94.0968	-1.20883	0.353157	-3.42292	0.00061953	0.00494966	Sytl4
ENSMUSG00000049804.10	157.547	1.42374	0.383091	3.71647	0.00020203	0.0021015	Armcx4
ENSMUSG00000047844.4	382.294	-1.08057	0.289823	-3.72838	0.00019271	0.00202869	Bex4
ENSMUSG00000050071.9	50.7952	-1.59315	0.489105	-3.25727	0.00112489	0.0077982	Bex1
ENSMUSG00000049536.6	79.9144	-1.22798	0.317716	-3.86501	0.00011108	0.00133327	Tceal1
ENSMUSG00000072944.12	86.5075	-2.12107	0.493998	-4.29367	1.75741e-05	0.00031978	Nup62cl
ENSMUSG00000042425.19	34.2276	-2.32831	0.47566	-4.8949	9.83558e-07	3.24636e-05	Frmpd3
ENSMUSG00000031278.13	1615.82	1.18752	0.241123	4.92498	8.43707e-07	2.84401e-05	Acsl4
ENSMUSG00000025272.17	12.7595	2.92359	1.13535	2.57507	0.0100221	0.0401365	Tro
ENSMUSG00000041633.15	113.792	1.25178	0.279065	4.48562	7.27032e-06	0.00016043	Kctd12b
ENSMUSG00000041476.13	13.1943	-1.97726	0.732857	-2.69801	0.00697547	0.0308091	Smpx
ENSMUSG00000031298.16	35.6271	1.22523	0.483761	2.53273	0.0113179	0.0440673	Adgrg2
ENSMUSG00000120789.1	35.2109	1.75238	0.554006	3.1631	0.00156098	0.00999214	NA
ENSMUSG00000000402.3	206.865	-1.15939	0.417167	-2.77921	0.0054492	0.0253768	Egfl6
ENSMUSG00000075359.3	11.3451	-7.18923	1.39976	-5.13604	2.80582e-07	1.16064e-05	NA
ENSMUSG00000062783.3	35.0655	-1.81363	0.499604	-3.63014	0.00028327	0.00269213	Csprs
